# Supplementary material for: Identification of insertion sites for the integrative and conjugative element Tn916 in the Bacillus subtilis chromosome
Source: PLoS One. 2025 May 16;20(5):e0318964. doi: 10.1371/journal.pone.0318964 (PMC12084037; doi:10.1371/journal.pone.0318964)
Supplement: S1 Table — Tn916 insertion sites are listed in an Excel file. The table includes the location of the insertion site, the gene(s) the insertion site is within or between, the relative frequency of insertions in both the wild type and the rok mutant, the fraction of insertions in each orientation, whether the site is in a known Rok binding region, and the DNA sequence of the insertion site. (XLSX) [file pone.0318964.s001.xlsx]

## Sheet: data
AG174 coordinate	gene	gene strand	wt total freq	wt fraction on F strand	rok total freq	rok fraction on F strand	Rok site	Rok enrichment	sequence
4824	downstream of remB; upstream of gyrB		5.78142e-07	0	0.000145371	0			GTTTGAAATAGATTCTTAGAAATTTTTTATCACGAATATATCGTTTAGAAAAGTGTAGGTG
5036	within gyrB	+	2.89071e-07	0	0				ACAATAGTATTGACGAAGCCCTCGCCGGTTATTGTACGGATATCAATATCCAAATCGAAAA
9512	downstream of gyrA; upstream of rrnO-16S		1.47426e-05	1	0				TGCGCTTTTTTGTGTCATAACCCTTTACAGTCATAAAAATTATGGTATAATCATTTCTGTT
14846	downstream of rrnO-5S; downstream of yaaC		0		5.76869e-06	1			ACCCAGCTCAATGAGCTGGGTTTTTTGTTTGTTAAAAATGAAGAAGAAACTGTGAAGCGTA
17699	within dacA	+	2.89071e-07	0	8.65304e-07	0			ATCGAAGCTTCTTCAGGTAAAATTCTTTACAGTAAAAATGCAGATAAGAGACTGCCAATTG
18935	downstream of dacA; upstream of pdxS		7.92054e-05	0.481752	7.81658e-05	0.335794	2	6.1	CGTAATATACTGAAAAAACCCAATTTTTAATAAAAAATGATTTTCAAAGCGCTAAAAACCG
20916	within serS	+	2.89071e-07	0	0				GATACGAAAATGCTGAGAGCAAATTTTCAAGAAATTAAAGCAAAGCTTGTACACAAAGGCG
22466	downstream of trnSL-Ser1; downstream of dck		4.59622e-05	0.0188679	1.3268e-05	0.608695			CCGTTGCATTCGGTGCGGCGGATTTTTTATTTTAAAGAAAAAGTGAATCTCGACTGAGATT
22509	within dck	-	2.89071e-07	0	0				TGAATCTCGACTGAGATTCACTTTTTTTGATTATCATGAATAACTGAAGCAATTTGATCTA
25490	within yaaI	-	0		5.76869e-07	0			TTTCGTAGAAAGCGGAATGTTTCGGTTTGATTAAAAAATAATCAGCATCTACCGGAGCTAT
25819	upstream of yaaI; upstream of tadA		8.67212e-07	1	0				AGTTATAGTTAATATGTAGCCTTTTTAGGCAATGAAAAAACTTTGAAAAGAGAGCTTATCC
26739	downstream of tadA; upstream of dnaX		8.67213e-05	0.72	0.000117393	0.432433			CTCACCTAATATTAGGTGAGTTTTTTGTTATGTAAAAAGAGCTTTTGGAATCGAAACAAGG
35756	downstream of csfB; upstream of xpaC		8.67212e-07	1	8.65305e-06	0.666667			ACCTGAAAAGGTCTTTTTTTGTACTCTTAATAATAAAAAGAAGATGAAACTTGTTTAAGGA
42848	within yabA	+	1.12738e-05	0.025641	8.65304e-07	0			AGGATTGTCTTTTCTGTCTGTCATTCTTAAATAAAAAATAGGGAAAAGGCTTCCGCATAAG
44837	downstream of yabC; downstream of abrB		2.89071e-07	0	0				TTCTTGTGTCATAACAAGAACGTTTTTTGTACAAGAAATGATTATTTAAGGTTTTGAAGCT
45449	upstream of abrB; upstream of metS		2.89071e-07	0	0				ATTCGACACGAACAGACTTTTTTTATTTTCATTAAAGATTTTTAATTTTAATTATTCTTTT
48708	within yabE	+	2.89071e-07	0	0				ATCTCTCCGAGGAGAAGGAGGCGTTTTTCATCACACAAAAAATGAAAAAGCTGTTTTCCGT
50585	within rnmV	+	0.00187376	0.250694	0.00165994	0.126151			CAGCTTCAAAAACGGCTGCAAATGTTTCAAATTAAAAAAAGTGATTTTATGAGTGCGCTCG
50703	within ksgA	+	0.000835125	0.284181	0.000588118	0.424718			AAAGAGATACTGAAGAAATACGGTTTTTCTTTTAAAAAGAGCTTAGGACAGAATTTCTTAA
54410	downstream of ispE; upstream of purR		5.78142e-07	0.5	0				GATTAAATCCGTATGTTAAGTTATATTGATCTTAAAATATTCGGATTTTGGGGGTGAGTTC
55261	within purR	+	0		8.65304e-07	1			TTCAGAATGGCAATTTTCTGCGTTTTTTTAAAGACAATCTTTTAAAGAATGGAGAGACAGA
55775	downstream of yabJ; upstream of spoVG		1.96568e-05	1	4.61495e-06	0.9375			CCTAATTGTGTAACTATATCCTATTTTTTCAAAAAATATTTTAAAAACGAGCAGGATTTCA
56323	downstream of spoVG; upstream of gcaD		1.15628e-06	0	5.76869e-07	0			ATCAGAAGATATTTAGGATATATTTTTCTATGGATAAAAGGGATATTGGAGGCCAATAAAT
60255	within fin	+	2.89071e-07	1	0				AACAAATGAGGAAAGAAACGATATGATTTCTTATAAAGAAAATGGAGATGTCCATGTTTTG
71081	within spoIIE	+	5.78142e-07	0.5	2.01904e-06	0.285714			ATTTTCCTTCAGAGCCTTCCGATTTTTACTGTGAAAAAAGTGAAACAATCATTAAAAATAG
78948	downstream of ftsH; upstream of coaX		0		5.48025e-06	0			ACTGCCGGCTGACGCTGGCAGTTTTTTTATGTAAATGATTGGCTCAGCTGCGGCTTTTACA
80694	within hslO	+	2.4571e-05	0.188236	5.19182e-06	0.333334			GACAAGCCGAAGCAGTATGCCATTTTTGTAATGAAAAGTACTTATTTACAAAAGAAGAGCT
81234	within yacD	+	0.00076517	0.963732	0.000495242	0.171229			ATCTCAAACAAAGAATTGGAATCATTCTATAATAAAAATAAGGAACTATATCAGTTTGATG
82804	downstream of cysK; upstream of pabB		2.89071e-07	1	0				TTATTCTTGGAAGAGAAATTCACTTTTTTCACTAACAACATTGCTTTACAATTAAAAACAA
82824	downstream of cysK; upstream of pabB		2.0235e-06	0.571429	3.74964e-06	0.76923			CACTTTTTTCACTAACAACATTGCTTTACAATTAAAAACAAGTAAAAAAGAAAATAGAGGA
85691	within pabC	+	3.2376e-05	0.276786	2.53822e-05	0.170455			GAGAAGCAACCTCCGCTCTTCAATTGTTATACAAAAAAGAAATAAAGAACATGATTCATGA
90290	downstream of lysS; upstream of rrnJ-16S		0		8.65304e-07	0			TGCCGCTCTTTTTAAATCCCTTAGTATTTCTTCAAAAAAACTATTGCACTATTATTTACTA
109483	within yacL	+	3.75792e-06	0.230769	1.15374e-06	0			ATCCGGGGTCGTTGTGACGAATGATTTTAATTTAAATAAAGTGTGCGAGCTTCAGAAGGTA
115197	within mrnC	+	5.57907e-05	0	0				TTGAAGCGCTTCTGGGCTACCTTTTTCTAGAGAAAAAAGAGGAACGACTTAGTCAGCTCGT
115649	within rlmB	+	0		5.76869e-07	1			AGCAGATGCGGTCGGCGCTCATGGCATCGTCATTCCAAAACGGAGAGCTGTCGGGCTGACA
118424	downstream of nusG; upstream of rplK		2.89071e-07	0	1.21143e-05	0			CTGGAATTTACCCAAATCGATAAATTGTAATGTGAAAAAACTTGAAATTGCTATATATAAA
131177	within fusA	+	2.89071e-07	1	0				TTCAAGCAAACGCTCATGCAATTCAATTGCCGATCGGTGCTGAAGATAACTTCGAAGGTAT
135161	downstream of ybaC; upstream of rpsJ		1.50317e-05	0	2.88435e-07	0			ATCCTTGATAAATAAGAAAAACCCCTGTATAATAAAAAAAGTGTGCAAATCATGCATATTT
157300	within cwlD	+	0		2.88435e-07	1			CCATATATAAAGGCATTTTGCGATATTTCACAGAAAAAGGAGACCCTCCGGAGTAATGGAG
177071	downstream of rrnG-5S; upstream of ybaR		9.25026e-06	0.75	3.46122e-06	0.666667			ACAATAGATATGGTGCGGATTTATTTTTTACTAAAAAGGAGTCGTTATATTTGAATAATAG
180857	within feuC	-	2.34147e-05	0.395062	5.04761e-05	0.222857			ATTTGATAGTCTTGCGGGTCCATTTTTAAAGATAAAAACAAAGACAGGGCGCTGAATCCTG
182954	within feuA	-	2.89071e-07	1	0				TGCTGTGCTGATTTTTTGCAGCGTTTTTTCCGGAAACTTTGTTGAAGCAAGGATAACATCT
184904	within btr	-	0		9.22991e-06	1			TCCGATCGAAATATAGCCGTTTCCTTTTAAATGAAAAATCAGCACGAATGAATCGGCTAAT
185057	upstream of btr; downstream of ybbC		0		5.48025e-06	1			TCAGAAGCTTTCAATTGATAATCATTTTCAATAAAAATTGTACCAAATAAATGAAAGTTTT
185114	upstream of btr; downstream of ybbC		4.53841e-05	0.707006	0.000673495	0.985867			TTTTCCTATATAAAGCGGGTGGGTTTTTAGCATGAAAAAAACCCTTACTTATGTGTAAAAG
194106	upstream of ybbK; upstream of trnSL-Glu2		2.91961e-05	0.643564	3.34584e-05	0.422414			TAAATGGCTTTAGTTGGGAGGCTTTTTCAGTTAAAAAAGGAGTTAAAAAGTTTGAAAATAA
194131	upstream of ybbK; upstream of trnSL-Glu2		0		2.88435e-07	1			TTCAGTTAAAAAAGGAGTTAAAAAGTTTGAAAATAAAAAATTTAATTTTCCTCTTTACAAA
194786	downstream of trnSL-Gln2; upstream of sigW		3.46885e-06	1	0.000142487	0.993927			CCCTGCCAAAAATTTGATAAACTTATTTTATAAAAAAATTGAAACCTTTTGAAACGAAGCT
196712	within ybbP	+	1.44535e-06	0	0				CAGCTCTGAGCTGCTGATCAATATTTTTATTCCAAACACCCCGCTTCATGACGGTGCGGTA
200797	within glmS	+	2.89071e-07	0	0				CGATAACGACAACAGAGAAACGATTTTTGTAGCGAAAAACAAAAGCCCTCTATTAGTAGGT
202136	within BSUA_00228	+	8.67212e-07	0	0				GGATAAGATTATCTAAAGGGGTGTTTTTATGTCCAAAAGCGAAAGAACGTCTACAGTGGAA
202437	downstream of BSUA_00228; downstream of alkA		1.73442e-06	0	0				AGCCTATTGGAATGATAACGTGTTTTTTTATTGACAATTAATAAAGGGCAAAGAATTCTAG
205033	downstream of adaB; upstream of ndhF		8.09399e-05	0.607143	0.000403231	0.391989			TAATAATCGATGCAGATGTTTATTTTTCCTTTTAAAATATGTAGGCCTTTAGCATTCTTTT
205310	downstream of adaB; upstream of ndhF		8.67213e-07	0.333333	5.48025e-06	1			TTGAAATTTTGAAGTTGTCGGCTTTTTTGTTGGAAAAAAATAGAGATAAATAAAAATTGAA
208811	within ybcC	+	0		2.88435e-07	0			TAATCTATCAGAGGTACGAGAAGCTCTTTTAGCTGAAGGAATTAAAATTCCTGAGGATACA
213600	downstream of ybcM; upstream of skfA		2.89071e-07	0	6.92243e-05	0.995833			TCATTGCTTTCTTAATCACTAAAGTTTATTTGAAAATAATCTCTTGATTTAATTTCCTCGA
213706	downstream of ybcM; upstream of skfA		2.89071e-07	0	1.15374e-06	0			AATGGACCGTCTTTTTGACGTTTTGTTTATAGAACAAGAAAATATTCAAAACATAAGTGGA
213820	downstream of ybcM; upstream of skfA		5.78142e-07	0	0		8	14.4	ATTTTTAAAGGGTTAAAATATTCTATTTATACTAATTAATGTAATTTTTAGGATAATATAC
216396	within skfC	+	2.89071e-07	0	0				GCTGGTGATTTTGGATGGAAAACGTTTGAACAACCAATAGTTCAGATTTTCTATGGAATAG
221746	within ybdJ	+	2.89071e-07	1	5.711e-05	0			GCGATTGAGCGGAAAATTTTCTTTTATTTATATGAAAATAGAGACAGTATCCTGACAAAGG
222944	downstream of ybdK; upstream of ybzI		2.89071e-07	0	1.73061e-06	1			AGAGTGACCCCGCTGATGTTTTTCTTTCTCCTATAAAATTTATATAATAGGGAGAAAGAAA
225008	upstream of ybdN; upstream of ybdO		0		1.15374e-06	0			CGATTTAGGTGTAAATAAATGTTTTTTGAGGTTAATATATACATTATATTCGCCGATAAAA
226345	downstream of ybdO; upstream of ybxG		0.00136991	0.600971	0.00236834	0.675192			CCAATATTCAAATAATTTTATTATTTTTATATAAAAGATTTTAAAAGAAGTGAACGATTCA
228237	within csgA	+	2.89071e-07	1	0				ATAATGAAATGTCTTTTTTGAACCATGTATTAGAAAAAGAAATTAAGTATGCCCAGAATGA
229417	upstream of ybxI; upstream of cypC		0.000302079	0.00191388	3.46121e-06	1			CTACCTTTTCTCTCTTTCGTTTGTTCTTCCTTTAAAAAATAATCAAAAAGCGCTTAAATTT
229606	within cypC	+	3.17978e-06	1	5.7687e-07	1			TGACACTGCTGAAGGAAGGGTATTTATTTATTAAAAACAGAACAGAGCGCTACAATTCAGA
233943	upstream of glpQ; downstream of glpT		1.35863e-05	0.382979	0.000120854	0.997613			TCCTTATAGATAAGCACTACCTGTCTTTCATAATAAAAAACGGATGTAAACGGCGTGTTGG
238506	upstream of ybfE; downstream of ybfF		2.0235e-06	0	0				ATTCAGCATGATTGAATCATATTTGTTTAGGAAAATAAGAAGTTCTTTATCATCTTTTTTA
238539	upstream of ybfE; downstream of ybfF		2.83289e-05	0.122449	2.1921e-05	0.0526316			AATAAGAAGTTCTTTATCATCTTTTTTATGTTCTAAAATAAAGTTGCTGTTTCTGTTTCTT
238612	upstream of ybfE; downstream of ybfF		2.89071e-06	0.9	5.76869e-06	0.8			GGTCTACATTCAATATATACATCTCTTAAAGTATAAAAATTGAGTATTTCTTAGTAAGGAT
242595	within ybfH	-	5.20327e-06	0.944444	0				GCGTATGTATAGGTGAGAGCTATATTTTCTAATAGAAAGTATAAGGTTACGCCAAATAAAC
243838	upstream of ybfI; upstream of purT		2.8618e-05	0.494949	1.26911e-05	0.454546			TAACCCTCAATAATAATTTTATCTTTTTTAATAAAAATTTATTTTTCAAATATTTCAGTTA
251178	within ybfO	+	0.000101175	0.72	1.29796e-05	0.822222			GACCGACCGGCTGTTTTTGTTGATTTTCTCCATACAAAAAACAAGAAAGGCACTTCGTGGA
252376	downstream of ybfP; upstream of ybfQ		0		2.88435e-07	0			GTGAGTTAATGGAAAATACTATTTGTTATTAATAAACCCTTGTGCTGCTTAGGTTTGTAAG
254729	within gltP	-	0		2.88435e-07	0			AGGAAAAAAGTGGCCGATCACCGCGCCGACAGCCAAAGCGATTAAAATTTGAAACGCGATT
262253	within ybgG	-	2.89071e-07	1	0				GCAAGATAAGCGCCATAAGGGCCTATAGAAGCCGCAATGATCGGTTTTGGCCGATTCAAAC
264197	upstream of glnT; downstream of glsA		0.000221139	0.194771	0.000175945	0.0557377			TTTGCTGCATAGAATCACCTCTTTTTTCATGTTTAAAAAATGCTGAGCTCCCATTCCTGCG
264629	within glsA	-	0		2.88435e-07	0			TCTACTTCAGCTTCTAAAAAGTTTGTTTCTTTTAAATAGTAGGCCAGCGCTCTGTTGCGGT
267628	within glnL	+	2.89071e-07	1	0				TGAAAAAATTCATCCACGTGTTTTTTTTGGAAGCAAAGCTTTTGCATGAGACGATGAAACA
278296	downstream of ycbK; upstream of ycbL		1.27191e-05	0.5	1.99019e-05	0.898551			TGAAAACAGGAAAAAAAGAATAATTTTTATAAAACACACACGTTTTTCAATTACAATAAGT
278315	downstream of ycbK; upstream of ycbL		0.000160145	0.841155	0.00014364	0.64257			ATAATTTTTATAAAACACACACGTTTTTCAATTACAATAAGTGTAATTACGTGTGTGTTTT
282387	upstream of ycbP; upstream of cwlJ		0.000956246	0.809855	0.000276897	0.590625			CCAACAGCCCATTATGTTTGCTGTTTTTAGATGAATAAATTTAAAAACTTCTCCTGTCCCT
282942	downstream of cwlJ; upstream of ycbR		3.09305e-05	0.121495	5.48025e-06	0			GACACCGTTCAAATTGAACGGTGTTTTTCTTTGAAAAGATGCAATGCAAAATATTCCTGTG
283521	within ycbR	+	2.89071e-07	1	0				GGCATCGGAAACGGAAACTTTGATTTTCTCAATAAACTGGATACGTTAGAAGGGCGTGTCA
285469	within phoD	+	1.96569e-05	1	0				ATAAGCGAGCGGATACGGACCAAATTTTAAAAGAAAATCCGCACATCCAGTTCTTTAACGA
286034	downstream of tatAD; upstream of tatCD		2.89071e-07	0	3.46121e-06	1			GAGGCAGACACCGGGTCTGCCTCTTTTTTTATGAAAGGGAGGGCTTTTTTGAATGGATAAA
291258	within ansZ	+	0		8.65304e-07	0.333334			GATTGTTAACGTCGGCAGCACAAATATTGATAATAAAATATTGCTGAAGCTGGCGAAACGC
292050	within ansZ	+	0		2.88435e-07	1			AAAAATCCAAGCTTATTTCAATGAGTATTGAAGAAAAGAAGGCGAATAAGCCTTCTTTTTT
292195	downstream of ansZ; upstream of estA		0		2.88435e-07	1			GGTAACGTAATATAATTGGAGAATTTGTTACAAAAAAAGGAGGATATTATGAAATTTGTAA
298377	downstream of natB; upstream of yccK		2.89071e-07	0	0				AAGGAGAAATACACTTTCTCCTTTTTGTATATCCTGAAAAAAGAAGGAAAATAGAAAAAGG
300502	within ycdA	-	2.31257e-06	0	0				AAGAATTAGGAAAACAGCGTACGTTTTTTTCTGAAACATTCATTTTTCCTCCTCAAATGGT
302392	within ycdC	+	1.35863e-05	0.319149	1.09605e-05	0.184211			TTCACTTTAAATGAAGAAAGGTCTTTTTATATAATAAACAGGATTCTCTTTGTCGTAGACT
303603	within ycdC	+	2.89071e-07	1	0				GATTGACGCTTTTATGGCGCCTGATATTGAACCTGAACAATTGGAAGCGATAAATCACAGG
304968	within rapJ	+	0		2.88435e-07	0			TATCTATACGAAATATGAACTGTACGGTCGCCGCCGGGTTCAGTGTGAATTTATCATCGCC
310892	within yceB	-	0.000343416	0.405725	0.000306029	0.405279			GTTTTCCCTAGGGAAAACTGCTTTTTTTATAGAAACAATTCGGCAAGGCGCTCATAAGATT
315786	within yceG	+	2.89071e-07	0	1.15374e-06	0			TGAAAACGACCTATGATGAATTGTTTTTAATCACGAAAGAACGCGCCTTTATTCGGCCGAA
315906	within yceG	+	2.89071e-07	1	0				TGTCGAAAGACAATAAGGAATATTGGAACAGGCTTCATACTCTAGCGGATTATCAGGAAAC
319315	within yceJ	-	5.78142e-07	0	0				GTGACAGCTCCGAAATGCTGTGTGCTTTGATATAAAAAACCTGCAATACTTGTACCGACAG
325255	upstream of amhX; upstream of ycgA		2.8907e-06	0.1	1.21143e-05	0.97619	16	5	TGAATTTTTACCTTCTTTACTTTATTTATATTGAAACAGGAAGATAGGCTGTATATAATAT
326026	within ycgA	+	5.78142e-07	0	0				TGTCTTCTATTATTTATATCTATTTGTATACGAGAAAATTAAAAAAATCAAAAGATGCCAG
327438	within ycgB	+	4.62513e-06	0	2.88435e-07	0			GCGTTCACAGTTTCGGGCAGCTTTTTTTATAGGAACATTGATTTGTATTCACTCTGCCAAG
332935	within mdr	-	0		2.88435e-07	1			TGTCAGCCATACCCGTGCTGTGTCAGGCGTCATATTGGAAAGAAGCAGCATGCCGATAAAG
338387	within nadE	+	0		8.65304e-07	1			AAGAAATTGAGGACCGAGTCAATTTTTTAAAACAATATGTAAAGAAAACCGGTGCTAAAGG
348650	downstream of putP; upstream of putR		2.89071e-07	1	2.59591e-06	0.333333			TTTCTCCTTTTAAGCGGCCATTTTTTTCTTTTGGAAACAAACGTATTTTTTTCTATACAAA
348675	downstream of putP; upstream of putR		0.000851025	0.757133	0.000582638	0.590595			TTCTTTTGGAAACAAACGTATTTTTTTCTATACAAAAAGACCCCGTATGGATATGATTAAA
348705	downstream of putP; upstream of putR		6.64862e-06	0.217391	1.78829e-05	0.419355			TACAAAAAGACCCCGTATGGATATGATTAAAGTAAAAAAAGTATAGGAGAAAAAGGTATGG
357561	within nasD	-	2.0235e-06	0	0				TCACCGACAATTTCTTCTGTTTGCTTTTCAAGTAAAAAGGTCATACCTTGTTTTTCTAACT
361678	within nasB	-	0		8.65304e-07	0.333334			CCGAATAAAATAACGCCGGCCAGTTTGTCATCTACAAAAAGCGCTTTTTTATAAACGCCTG
369712	downstream of yckC; upstream of yckD		0.00327055	0.335072	0.00470639	0.264387			GAATAATGGTTCGCTCTTTTTATTTTTATGCATAAAAAATACAAGGCAGCAAAACATATGA
374539	upstream of tlpC; downstream of hxlB		5.78142e-07	0	0				GCAGGTCATATTACTTATCGGGTTTTTGGGTTTAAAGTTTTATTTTAGAAAAAATAAAACC
376639	downstream of hxlR; upstream of srfAA		1.73442e-06	0	0				CCGCATGAAACTTTTCACCCATTTTTCGGTGATAAAAACATTTTTTTCATTTAAACTGAAC
376658	downstream of hxlR; upstream of srfAA		0.000122855	0.56	0.000669169	0.96681			CATTTTTCGGTGATAAAAACATTTTTTTCATTTAAACTGAACGGTAGAAAGATAAAAAATA
386891	within srfAA	+	1.01175e-05	0.8	2.99971e-05	0.653846			AAGACTTCGCGAACTCCAAAGCCTTTTTGAAAGAAAAAGAGTATTGGAGACAGCTTGAAGA
387567	within srfAA	+	2.89071e-07	1	0				GTCACTGGCCTATCATTCTCTTGAATTTCATGAAAAAACAGTACAAACATTCAGTGACAGC
394269	within srfAB	+	0		5.76869e-07	1			GAAGGCGGAGGTTGATCTTCATGTGTTTGAAGCCAAAGAAGACGAAGCGGACCAAAAGATT
404608	within ycxB	-	0		8.65304e-07	0			TTGATGTATTGACCCTGAAGATATTTTTATATTCGAAAACAGCTGTAATTTCATCCCAATT
408022	within BSUA_00406	-	0		2.88435e-07	1			CCAGCAGGGTGCGGTGAGCATCTTCTTTATGATAAAATCTCCGGCATTTCTCCCGTTTTTC
411491	upstream of tcyA; downstream of yclA		2.60163e-06	0.666666	7.49929e-06	0.0384616			ATTCCCCACTTTTCTGGTTGATTTTATTGAAATAAAAAATTAGCTTACAAATCTAAAGGAT
412509	upstream of yclA; upstream of ubiX		0		5.76869e-07	0			TTAATTATAGATTTAATAGATATTTTTCATATGGATATATCAGGAGTATGATTGAAATGAA
415317	downstream of yclD; upstream of yclE		0		2.01904e-06	0			GCCTGACGCCATGCGTCAGGCTTTTTTTATATAATGAAAACAAAAGGGGGCGTGAGAAATG
416881	within dtpT	-	5.78142e-07	1	1.44218e-06	0			GGATTTTTCTGTTTTGTCCGCTTTTTTGCTTGTAAACATGATGATGAAATAAATCACAGGA
417739	upstream of dtpT; upstream of yclG		2.89071e-07	1	0				GTCAGCCAAACCCTTTCTAAAAAAAGTGTATTATAAAAATCATATTCTTATATAATACTTG
417908	upstream of dtpT; upstream of yclG		8.96119e-06	0	2.88435e-06	0			CTTACACAACTATTCCTTTATATTTTTTTAATAAAATTTTAGAGAAATGTACAAGCAGATC
426540	upstream of yclI; upstream of yclJ		0		2.88435e-07	0			AAAACCTTCTGTTTAAAATGGTGCTATTATATAAAAAAGCATCAAAACAACCGGAGGATAT
427258	within yclK	+	2.89071e-07	0	0				AGTAGGGTATAAATTTGATGAAGATTAAATATTTATATCAGCTGCTGCTAAGCCATATCAG
427464	within yclK	+	2.89071e-07	1	0				AGGCTCTATCCTTATCAGGACATTTTAAGCACAAGAAAGACGCAATTTATCATCTTTAATG
429317	within rapC	+	0		1.61524e-05	0.339285			TATGAAGCAAACGTATTTTTCATTGATTAATATAAAAAACGCCTATGAAATTTACGTGGAG
429562	within rapC	+	0		6.34556e-06	1			AAGACCTTCTAGACCCTGCCATTGATTACTTTGAAAAAGCGGTCTCCACATTTGAAAGCAG
430393	within yczN	-	2.89071e-07	1	0				AACAAACGCAGTCCCTACGATAATTAATAGAATAAACAATACAACGATTAAAGCGAAAGAA
437494	within ycnC	-	0		5.76869e-07	0			TTTCTCTAAGTAATTAACAGTGTTTTTAACATGGAAACGGGCTGTGTTAAAACACCGGTTT
449566	downstream of ycnL; upstream of mtlA		0.000720365	0.119181	0.000262764	0.58068			AAGGCTCCTGAAACCAGGAGCCTTTTTATTTTTAAAAAATTGTCACAGTCATGTGCCAAAG
468633	within mtlR	+	2.89071e-07	1	0				TATCAAGCGGAAGATTCCCCTTATTCTTAACAAAAAAAGAAGCTCGAAGGAAGAGGCGCAG
469348	downstream of mtlR; upstream of ydaB		0		4.03808e-06	0			TGAAATAGTTTTACAAGTTATCTTTTTTGGGTTAAAATGGGTGAGGTAAGGAAGAAAATCT
472181	within ydaD	+	2.31256e-06	0.624999	1.18258e-05	0.731707			AAAACAAATTTTTATTCTCAATTTTATTTGACTAAAAAAGCAATTGATTACCTGAAACCGG
473114	downstream of ydaE; upstream of ydaF		0.000372612	0.335919	0.00071474	0.315174			GGATGGGCTTAACAGCCCATCCTTTTTGTATTGAAAAAAACAGAATCATCGCTATAATGGG
474647	downstream of ydaG; upstream of ydaH		0.000220272	0.28084	0.000143352	0.432595			CGCCCGGCGTACGCCGGACGGTTTTTTTATTGCAAAAAACACATCGTACTGAAACCTCCTT
476709	within ydaT	-	0		2.01904e-06	0			CTCGGCTTTGACTGCCCAGCCTTTTTTATGCTTAATAACATGCTCTGCTTTATTCATGAGC
477965	downstream of ydbA; upstream of gsiB		2.65945e-05	0.565216	0.000182579	0.135861			CGGACACCGCGATCCGCCTGCTTTTTTTAGTGGAAACATACCCAATGTGTTTTGTTTGTTT
477993	downstream of ydbA; upstream of gsiB		0		2.88435e-07	0			AGTGGAAACATACCCAATGTGTTTTGTTTGTTTAAAAGAATTGTGAGCGGGAATACAACAA
485061	downstream of dctP; upstream of ydbI		1.15628e-06	1	2.88435e-07	1			GGTAAGGACAGAGACCTCAGCATTTTTTTGTTATATAATTTACAAATGGATACTATATTGA
485615	within ydbI	+	1.44535e-06	0	0				TGGCGCTCATTCTTAGCATGTTTTTCTTATTTGAGAAAAAACGGCTTTCTGAATTCATGGC
486433	downstream of ydbI; upstream of ydbJ		8.67213e-07	0.333333	1.58639e-05	0.8			TGCCTAATGTTGGGCACTGTTTATTTTTTGTCGAAAAAGGAGGAAGGCTTTATGGCTGAGC
490815	within ydbO	+	0		2.59591e-06	1			GTGCTGTGTTTATGTATGGCATCTATTTATATAACAAAAGGCTGGCAGCGTCCATTAAAAG
491651	upstream of ydbP; upstream of ddl		0.00017113	0.95946	5.76869e-05	0.63			TGTCACATCTCCTTTTCAATGCCATTTTAATATAAAATAAAAAGGAATTACATACAAATGC
494556	downstream of murF; upstream of cshA		0		5.76869e-07	0			GAGATGCCGATCTGCTTCTCATCTTATTGAAAAACAAATAGTGTAATGGTAAGATAAAACT
497091	within ydbT	+	0		2.88435e-06	1			AATTTAGAATTGAAGAAGGCTTATTTGTTACGAAAAAACGATACATATCGATTGATCGGAT
502881	downstream of ndoA; upstream of rsbRA		0.000972433	0.71968	0.00116902	0.272391			GGTTGCTCAAATAGAGCAACTTTTTTTGTTTTCAAAAAACATAAACGATATAATAGTGAAA
509341	within ydcI	+	3.17978e-06	1	0.000204788	1			AACAGCAAATTGCGAAAGAAATAGGTTTATCACAAAAACACGTTGAAAGTGTCATCCGCCT
511478	downstream of ydcI; upstream of ydcK		0		3.17278e-06	1			AAAGCACTGCTTACGAGCAGTGTTTTTTCCTATAGAAATACCAGCATTGATTCAGCAGTTT
512124	within ydcK	+	1.73442e-06	1	0				ATGCCGCGGAAAAATAAAAAGAATTTTTTCGTGAAAAAGGTTGACGAATATGGCAAGCCTA
533619	downstream of yddM; downstream of yddN		6.35956e-06	0.954545	0				TCCAAACGGTCGGCGGTTCCTTCTGTTTATTAGGAAAAAGATATCCGTTCATTGTAAAAGA
534408	within yddN	-	2.25475e-05	0.166667	6.34556e-06	0.409091			AAACGCAAAATATCATTTACTTCTCTTTCAAAGAAAAACACTCCATTATGGTTGGAACGAC
535278	within lrpA	+	1.15628e-05	0.05	6.05713e-06	0.476191			TTCTCTATACATGCTTTTCTTAATATTTATATCGAAAAAATCCATCATCAACCCTATTTAG
536004	within lrpB	-	6.07049e-06	1	0				ATTTCTTTCCATTGTATCCGAGCATTTTTATTTAATAATTGGAGAATTTGAAAATCAATTG
536700	within yddQ	+	0		8.07617e-06	0.857143			CAACAGTAAAAACCACAGAGGCATTTTTAAAATAAAAGAATTTCCTGCGCGAACATAACGT
537958	within yddR	+	1.44535e-06	1	0				ACTATCTAGAGAAGAATTAAAAAACTTTAGTAAAGAAAAAGGATTCTCAAGTAATATTTTA
538312	within yddS	+	5.78142e-07	0	0				ATTCACCAGAAAAACAAAACCAACTTTATAAAAAAACATTAAAAATCTTGATTTTTTCACA
540246	within ydzM	+	8.67212e-07	0	1.44217e-06	0			GTTGCAATTTTATACCTCGCTGTTATTGCTTATAAAATTAAGCAAGTATTTAGTAATTCAG
540861	within yddT	+	0		2.88435e-07	1			ATCCCTGATGCGTATTATAAATATGATTTATACGAAAAAGGAGCAATGACTGATAGTTGGT
541347	downstream of yddT; upstream of ydzN		3.46885e-06	0.916667	1.73061e-06	0			TTAGATATTGAAAAATTTTATATATTTTCAATAAAATACTGGTACTATAATAAATGTATAC
541664	downstream of ydzN; upstream of ydeA		4.33606e-06	0	8.36461e-06	0			TACTTATGTAGTATCCTTCTTTATTATTCCTTGAAAAATGAAACAAATTGGAGATTACAGC
541895	downstream of ydzN; upstream of ydeA		0		2.88435e-07	1			GGCAGGTACGGAAGATAGAGTATTTTTTCTTCGTAACAAATCGAAAAGGTTGGATAATAAA
542519	within ydeA	+	0		1.3268e-05	0			ATGAATCGTTATGGTTTTTATCATTTTTGTGATAAATATGGAAATCCATTTGTTGATTAAT
543218	downstream of cspC; downstream of ydeB		2.0235e-06	0	0		33	5.2	CGGAATGTATATAAATTATTTAATGTTTTGTTCAAATATAGATAACTGACTCTTTTTTTCA
544077	within ydeB	-	0		2.59591e-06	0			ATTCTTATGACATAATACTGTTGTTTTTCCTCTAAGAATTCTTTTTCTTCTATGGCTTCAA
544231	upstream of ydeB; downstream of ydzE		5.78142e-07	1	0				TATATGGAGGTGTAATATCAAAATTTTAATAATAACATGATCGAATTTTTGATGTCAATAA
545051	upstream of ydzE; downstream of ydeC		1.44535e-06	0	2.88435e-07	0			GTACCATTAACAGGGACTCCATTTATTAATAGAATAAACTTTATGAATTCATTTTTTTGTA
545784	within ydeC	-	1.15628e-06	1	0				ATTTATTTGAAAGAGAGCTATCCCTTTTAGTATCAAAACAAATTGGATTTCATCATGCCAA
546490	within ydeD	+	3.17978e-05	0.318182	4.41305e-05	0.150327			GTACTTGCTTTAGTGGGTTGCTTTTTTTTGTTAACAAATGGTTCAATGTCTCAACTTTCAG
547537	within ydeE	-	2.02349e-06	0.857142	5.76869e-07	1			AGCTCTTTTAGTTTATTTATTGCTTTTTCATCTAAACTTTCCCACATAGATGCAATTTCCG
557402	within ydeN	-	5.78142e-07	1	1.44217e-06	1			AAATACGTATTTTCATGTAAAGTGTGCTGATATAAAGAGAGTGTATCCAGCCAATCCTCAA
558154	upstream of ydzF; upstream of ydeO		0.000106378	0.355978	0.000159505	0.830018			AGAGGGTTACCTTACTGTTAGTTACTTTATTTAAAAAAACGCATGTTTTTAGCTGAAAATA
558176	upstream of ydzF; upstream of ydeO		0.000119964	0.869879	6.89359e-05	0.543933	35	11.3	TACTTTATTTAAAAAAACGCATGTTTTTAGCTGAAAATATCTATTATGGTATATTTAAATA
558205	upstream of ydzF; upstream of ydeO		2.89071e-07	1	7.21086e-06	0.8	35	11.3	GCTGAAAATATCTATTATGGTATATTTAAATATAAAGAAATATTTGAGAAATGAGGAATGG
558385	within ydeO	+	2.89071e-07	0	0				GTGTATCTGATGGAGGGGTGACGGGTCTTAGCATCGTTGGTTCACAGCTATTCAACTTGCC
559710	upstream of ydeP; upstream of ydeQ		2.89071e-07	1	0				ATATACATTCAATGTGCGTACTTTTTATATTTTAATATACATCATATAATGATGTCACATC
562900	downstream of ydzO; upstream of aseR		1.53208e-05	0.245283	3.54773e-05	0.878049			CTAATATTTATACCAGAAGGGATTGTTTATATAAATAAAAGTTTATATAATGACGGGGGCG
563840	within ydfA	+	4.9142e-06	0.0588236	1.38449e-05	0.145833			ATTAGCGATGGTCAGAGCATTACATTTTAATGAAAAATTAGTTTTTCCTTTTATCATTGCC
564037	within ydfA	+	2.89071e-07	1	0				TGGCGAGCATCATTGTACTTTACCTTTTCTTTAGAAAAAGCATACCAAAACGCTATGATCT
565017	downstream of ydfA; upstream of ydfB		2.89071e-07	0	0				CCAAAGGGTCCGTGATGAAATTGGTGACCGTTTAAAACAGTTTGCTGTAACTGGGGAATAA
565301	within ydfB	+	0		5.76869e-07	0			AAATACAGTAGCTTAAAAACAATGTTTGATGACAAATATTGTCCCACATTTGTCTATTCAA
567201	within ydfD	+	0		5.76869e-07	0			CCCTAAGTACAGACAAATCGTTCATTTTATTAAAGAGAAAATAGGAAATGGAGAGTGGCCG
568383	within ydfD	+	0.00194545	0.68633	0.00107009	0.0921833			GAATATCCCAAAAGGAGGGTTTTTTGTCTGGATAAAAATATTGCCTTCCATATCAATGAAA
568612	downstream of ydfD; downstream of ydfE		2.0235e-06	1	0				TAACTTTTATATCCTTAAATGGATGTTTCACTAAAAAAGAGATCAAGCCTAATGATCGCTT
570994	upstream of ydzQ; upstream of ydfH		2.89071e-07	0	0				CTTTTCGGTCCGGATTCCTTTTCTCTTTAATGATAAAATTGTGAGATCAATCGATTTCAAT
570995	upstream of ydzQ; upstream of ydfH		2.60164e-06	1	0				TTTTCGGTCCGGATTCCTTTTCTCTTTAATGATAAAATTGTGAGATCAATCGATTTCAATG
571315	upstream of ydzQ; upstream of ydfH		5.78142e-07	0.5	1.15374e-06	0.25			TAAGGTTTGCTTATAAGGAATCCTTTTAAAGATAAATATTACTCACATGATAGGCGGGCAT
571628	within ydfH	+	3.23759e-05	0.669643	8.88378e-05	0.98052			TTGTGATTATCGGCCTTTATGCATTTTTAATTGGACAAATTATAGGAATGGCAGACAGAAG
575439	downstream of ydfJ; downstream of nap		9.53934e-06	0.969697	0.000128065	1			CATGAACAAAAGAAACAAATCAGTGTGTAATAGAAAAAGCAGATCTTTTATGATCTGCTCT
582092	downstream of ydfP; upstream of ydfQ		4.047e-06	0.214286	0				GTTCAGGAGCTTACGCTTTGCATTTTTAATACGAAAGTATGTAAGAACAGTTGCTGCTTGT
582314	within ydfQ	+	5.78142e-07	0	0				GATGACAGGATTACATTCATTAGTTTCTATAGAAAACTTTATCAAACAGCACAAATTCAGT
583426	within ydzR	-	7.22677e-06	0.16	2.91319e-05	0.425742			CTCATGAAGTGTTTATTTCTTAATTTTTACGCTAAAAGCTTGGAAAGCAGCTCTTGGATCG
584772	within ydfS	+	2.89071e-06	0	0				CAATATGGCCATTTCGTTTAGTATTTTTGTGCTAACCATTTTTCTAATTTCGTTTCTGTCG
585130	within ydfS	+	2.89071e-07	1	0				ATCATTGAGAATAATTTAAAGCAGAATCGTTTGACGGAATCCTGGCTTTTGGAAGAATTGC
590075	upstream of vmlR; downstream of ydgF		5.78142e-07	1	0				AGAAAATGGGCAGACTAATCCTATTTTTTGATTTGAAATATTGATTTCAAACGGTAAAAAT
591689	upstream of ydgF; downstream of dinB		5.20328e-06	0.444445	7.38393e-05	1	36	5.7	CAGCAATCTATTTTTAATGATTATTATAACACTAAAATTTCTATCTTTTTTACTAAAAAAG
591712	upstream of ydgF; downstream of dinB		0.00191741	0.699231	0.00148515	0.456205			TTATAACACTAAAATTTCTATCTTTTTTACTAAAAAAGGATTGATGAAAAGAATTTTAATG
592005	within dinB	-	0.00617658	0.672907	0.00668361	0.659201			TGGAGTGGCTTATTGAGCTGTTCTTTTTGCTGTAAAAATAGTATATAGCGCTCGGATAACC
598438	within ydhB	-	3.32432e-05	0.704348	4.03808e-06	1			CATGACGTCAGGTTTTTTGTTTTATTTAGAATAACAACAGCAGGCCTGCAATCGCCGGAGT
599825	within ydhC	+	3.46885e-06	0	0				GCACGGAAGATACAGAAATCATTCGTTTAAACCAAAAATTTCATGAGCTGCTGGTTGATTT
605758	within fra	+	0		2.88435e-07	0			CTGGACAAGGCGGACTGCTCCACTTTTTGGCGGAAATGAAGAAAAAGGCATAACATATGAG
606197	within ydhH	-	0		5.76869e-07	1			CATCTTCATTTTTTGTGAAAACAGCTTCCCAATTCTGATCTTTGCTTTCTCCCTGCCAATT
609168	within pbuE	-	2.89071e-07	0	0				AGAGCTCAGGTGAAGAGTCTCTTCTAAAAACGGCGCAAAGTAAGCGTAAAGCGTGTAGTGG
609870	upstream of pbuE; upstream of gmuB		2.89071e-07	0	8.65304e-07	1			AACAAACTCCTTTACTTAAATGTTTTGATAAATAAAAAAAATCCTGATTACAAAAAATGTC
611437	within gmuC	+	0		2.88435e-07	0			GATTAACGTAATGGTGACTCTGTTTTTTAAAACAAATATGCACGACGTCATTTATCATGCG
611532	within gmuC	+	2.89071e-07	0	0				TCATTCCAACACTGATTGCCGTGTTTTTCATTCAAATTCTTTGGTTTTTCGGACTGCATGG
611806	within gmuC	+	8.38305e-06	0.965517	5.76869e-06	0.1			AAAACTTGGCCTCGCTCCCGGTATTTTTAACGTAAACGAACCGATTATCTTTGGGCTTCCG
618561	upstream of BSUA_00648; upstream of trnE-Arg		7.37131e-05	0.909804	7.23971e-05	0.749004			AGGTGTTTACAAGATTTTAAAAATGTGTATAATAAGAAAAGTCGAATTGAAAAAGATTCGA
629818	within ydiF	-	5.78142e-07	1	2.88435e-07	1			GGGCGAGATATCCCATTGTAATATCTTTCGGTTTAATAATTTCGCCCTTTTCATACGAAAG
633742	downstream of groES; upstream of groEL		2.89071e-07	1	1.15374e-06	0			GACATTTTAGCTGTTATCGGCTAATTCTTAAATAAACAATACTTAAAACATTTGAGGAGGT
637374	downstream of ydiM; upstream of ydzU		5.78142e-07	0	4.90339e-06	1			GAAAATTAAACAAATAACCAAATTTTTTACTCAAATAGGTATCATAGTCGATGCTGGGATC
638290	downstream of ydzU; upstream of BSUA_00672		4.62513e-06	0	0				AGAAGCGGAGCGCATAGCAAACATTATTGAGGTAAAAATGTTTTGGACAATTATTATACGC
638687	within BSUA_00672	+	0		5.76869e-07	1	38	5	AGTATTATATAAGCTACTGAAAAAGTTTTGTATAAAAGGTATAATGATAAAGAACATTCGT
638790	within ydiO	+	2.89071e-07	0	5.7687e-07	0.5			AGGGTGATATAATGACAAATTTTATTTTAAATGAAAATAAACAGTTATCATTGGCAATTGA
639562	within ydiO	+	0		2.88435e-07	0			ACAAGCACGTCGTAGATATTTTATTTTTGCTTCAAAAACTCCTGTATCTTCCTTAAATCAA
641254	downstream of ydiP; upstream of BSUA_00675		5.95485e-05	0.548544	0.000142487	0.283401			TAGGCAACTTCAAAAGGTTTAACTTTTCACATTAAAGAGAGCATACTAAAAAGTATCGGAG
643122	downstream of BSUA_00675; upstream of ydiR		3.17977e-06	0.363636	2.59591e-05	0.733333	39	9.8	CTTTATTTATTATGATACAATTATATTAATTAGAAAATACATACATATTAGCTTGTGTGAT
643915	within ydiR	+	1.15628e-06	0	0				GAAGTCGTTGAAAATCTTGTGGTGTGTAAGATAAAACATAAATATAATGAACCTGTTGATA
644554	within ydiS	+	3.17978e-06	0	3.46122e-06	0			AGCTCTGAAAAATAGATACACTAATTTTATATTAATTATCGAAGAAATTAATCGTGCCAAT
645566	within ydjA	+	2.60163e-06	0	0				TTAATGATTTCTCATTGAATGGGTATTATCAAAAAAAATTTACTGAATATGAAATTGATGG
646548	within ydjA	+	0.000130082	0.133333	0.000312087	0.924214			TTCAACATTGTATGGTAATATGTTTTTGTTTACAAAAAGATTAAGTGATAAAAATTAGTTC
646667	downstream of ydjA; upstream of ydjB		0.00020235	0.984286	3.74965e-06	0.461539			TAAAAATATTTATCAGCATTAAATGTTAAGTCTAAAAAACAGTATTTTGAGCTGGTTTTTT
646882	downstream of ydjA; upstream of ydjB		0		4.61495e-06	0			CACCGAACTTGTGAGAAGCTTCTTTTTTGATGTATAAATAAACATGTGTAGTGTGTACAAG
647106	downstream of ydjA; upstream of ydjB		0		1.15374e-06	0			TGTTAAATCTTGTGCTTCTTTGCTTTTTTAGCTAAAAGACGATGTTTTCCTTGCAATAAGG
648284	downstream of ydjC; downstream of gutR		2.89071e-07	1	0				CTGCGACTTCAGTTGGCCTTTCCTATTTATAATAAAGAAATTGAGTGAGATTGCTGACAGA
650864	upstream of gutR; upstream of gutB		0.000646362	0.0523256	0.000266802	0.154594			ACTATTTTATCAATCCAGCGTTTTTTGTATATGAAAAAATAAAAGTACAGTGCCGCTGTCC
653579	downstream of gutP; upstream of ydjE		2.89071e-07	0	1.73061e-06	0			AAAATTTTTAATATTCAATGTTGTATTTATGGCAAAAAGTAATATACTGAGACTGTAATCT
654671	downstream of ydjE; upstream of pspA		5.86813e-05	0.561576	4.70148e-05	0.613496			ATCTTTTTTTATTGCTTACATTTTTGTTCAGGTAAAAAGTTGTATATTTTTTGTTTGAAAT
654713	downstream of ydjE; upstream of pspA		0.00040152	0.531318	0.000640614	0.658262	44	21.6	TATATTTTTTGTTTGAAATGTCATTTTTTATTAAAAAAGTGAAACTTTTAACGATAATAAA
654734	downstream of ydjE; upstream of pspA		4.13372e-05	0.468532	4.06692e-05	0.716312	44	21.6	CATTTTTTATTAAAAAAGTGAAACTTTTAACGATAATAAATAGTATATGTAACAAGGGTTA
657333	downstream of ydjH; upstream of ydjI		3.17978e-06	1	5.76869e-07	0			CATACAGTGGGAGCCGGGGCAGTTTTTAAATGTAAGAAATAGAGAAAGGGAGAGGCGTAAT
660265	within iolT	+	5.78142e-07	1	0				TATTTTGTTCCTCGCTGTTATATTTTTTATTTCAACGATTGGGTGTACGTTTGCACCAAAT
662581	upstream of bdhA; upstream of ydjM		0.000309306	0.371028	0.000928182	0.752952			TGAACTGTTCACAAAATCGCCATTTTTAAAACCAAAAAAGAAATGAAATTTTTATATAATA
662606	upstream of bdhA; upstream of ydjM		1.04065e-05	0.194445	6.05713e-06	0.571429			TTAAAACCAAAAAAGAAATGAAATTTTTATATAATATAATCTACGTTTTTTTGAAAAAAAG
662629	upstream of bdhA; upstream of ydjM		1.90787e-05	0.80303	1.75946e-05	1			TTTTTATATAATATAATCTACGTTTTTTTGAAAAAAAGAAACTTTAAAGAAAAAAGGGTCT
663898	within ydjN	+	0.000721232	0.766733	0.000193251	0.29403			AGGATGACACCGTCAGCAGCTTCTTTTATAACCAAAAAAACGATTCATTTGCATTGCTTCA
666782	within yeaA	-	3.46885e-06	0	0				TAAAAGCGCTGAAAATCAAACTCTCTTTTATTCACAATATATGCAGAAGAAATGAGCATTA
670834	within yeaB	+	5.78142e-07	0	8.94147e-06	0.0645161			CTGTTCAGCGCCGGAGAATCTATTTTTTCTGCTAAACAAGAGACGCCAGATATGATTGCGG
676254	downstream of yebA; upstream of guaA		2.89071e-07	1	4.78801e-05	0			GAGCTTCATATCTGTCCTCGTTTTTTTCTGTGTCAAAAAACTTAGAGGAGATTAGGTGACA
679574	downstream of pbuG; upstream of yebC		8.67212e-07	0	0				CCAGCTGCACTGGCAGCTGGTTTTTTTGTTGCAAAAGATAAAACCATTTCATACGATATAC
680582	downstream of yebC; upstream of yebD		5.49235e-06	0	5.48025e-06	0			AAACCGGCTAATCCTAGCCGGTTTTTTTATGTCACACTTTTTACAAATATATCTAAAAAAC
681169	within yebE	+	8.67212e-07	0	0				TATTAATATTGTCTATGTGTCATTTTTTACGATAAGAATGATTTTAACGCTGAAAGGACAG
681763	within yebG	+	2.02349e-06	0	2.01904e-06	0.142857			GTAAGGCGAATGGAAGAGCCTATTTTTATGGAAAAAAAGGAAAATGGGTCAATTCAGATCG
695003	downstream of purD; downstream of yezC		2.89071e-07	1	0				AACCCGCAGAATAGCTGCGGGTTTTTTGTTATCAAAAAGCGGGATGGCAGCTAGAAGAAGA
695534	upstream of yezC; upstream of yecA		8.67213e-07	0.333333	2.88435e-07	0			TGTAGCATATGGATGCCGTCTTATTTTTTCTATAATAAAGCCATCAATCAGAGAGGGGGCA
697103	upstream of yezF; upstream of yerA		4.85639e-05	0.482143	5.73985e-05	0.256282			TTTGGCTTCAAGGAAATCCGCTCCTTTTACTTAAAAAAGTTTTTTAATCGAACCTTCAAAA
702045	within BSUA_00730	+	0.00239062	0.470496	0.00249842	0.394135			TGCAGGTACTGCCATATGCTCTCTTTTTTTATGAAAAAAGAATCAAAACACCTTTTTCAGT
703726	within pcrA	+	2.89071e-07	0	0				GCGGCGCGGATATCACCAACATTCTTTCATTTGAAAAAGATTATCCGAATGCAAGCGTGAT
707183	within yerH	+	2.60164e-06	0	0				GAGCTAAAGAAATAAGAGGAGTGTTTTCTATTGAAAAAGACGTTGGCATTGGCGGCAACGG
708413	downstream of yerH; upstream of yerI		0		5.7687e-07	0.5			CTTGTGCCATATTGGCACAAGGGTTTTTATGTTACAATTAACAGGAAAAGGGAAAATATTT
709124	within yerI	+	0		5.76869e-07	0			ATGAACTGCGGAGGCTCCCGAAAAGCCAGGACAACTACGGCTTGGTGCATGCGGATCTGCA
710310	upstream of sapB; downstream of opuE		3.46885e-06	0.75	0				AAACTTCCCCCTTCTCTATGGTGTTTTTAAATAAATATGATTTTCTCACAGTATTTATAGC
712151	upstream of opuE; upstream of gatC		0.000309595	0.607843	0.00060802	0.742411			ATATTTCGTTTCTCCTTCTCCTCATTTTAGTATAAAATATATAGGGTATTGTTTCGAAAAC
728977	within yeeC	+	0.000663707	0.479093	0.000391694	0.361561			ACAAGACATACAGTCAAATAGTTTTTATATATTAAAAGGAGTTCTTCTTTATGTTGAAGAT
729570	downstream of yeeC; downstream of yeeD		4.04699e-06	0.571429	4.32652e-06	0.933333	47	11.4	ATGACTAAATTAGTATATTAGGATTTTAGTATTAATAATAATTTTATAGTAGACTATGAAA
729587	downstream of yeeC; downstream of yeeD		8.67212e-07	0	0		47	11.4	TTAGGATTTTAGTATTAATAATAATTTTATAGTAGACTATGAAAAAATTTGATGCCATAAC
730528	upstream of yezA; downstream of yezG		0		8.65304e-07	1	48	23.3	TAGTCTCATTATAGAGTTTATTAATTGTATTTATAACAATATATTCATATGGAAAACCTCT
731706	within yeeF	-	2.89071e-07	0	0				TTTTGCAGTCCTTCTTTAAGCGTGACCCCGTTGACTGCGTTGTAAGGAACGCCTGCCGGCA
734398	downstream of yeeG; upstream of rapH		0.000791764	0.427163	0.000308625	0.133645			AAAGACCCTTGCATAAAGGGTTCTTTTTTATGAAAAAAACAAATTGACAGGATGAAAAAAC
740869	within yesJ	+	6.99552e-05	0.119835	1.03836e-05	0.194445			GGGTCAATTGAAAAGGGACATGTGTTTGTGTTTAAAAAAGATGAAGAGCTTGCGGCTGTCG
743450	within yesM	+	8.67212e-07	1	0				TGCAAGCCCAGATCAATCCGCATTTTTTATATAACACGCTCGAGTCCATCAATTGGCTGGC
747468	within yesQ	+	2.89071e-06	0.699999	4.61495e-06	0			CAGCCTGTCAGAGAAGCCCCGGTTTTTGAGAGAAAAAAAGCCGGGCGCGTCAGTCCCAAAC
748268	within yesQ	+	9.8284e-06	0	0				ATTGCCTGTGATTCTTGTTTTCTTTTTGTTTCAGAAATATATCGTTCAGGGCATCAGTACG
769100	within yetH	-	8.67213e-07	1	5.19183e-06	0.611111			CGAACCGCCGTGCGCAACAGTTTATTCTTTTAATAAAAACACATTTCCGTCTTCGTCCTTA
771188	downstream of BSUA_00792; upstream of yezD		2.89071e-07	0	2.88435e-07	1			TTGATTTGAACAGAAATCACCATTGATTTATCGAAAAAAACATAATATTATAATTCTTATA
771407	within yezD	+	3.46885e-06	1	3.46121e-06	1			ATTGAGAAAATAGAAAAGCACCGTTTTTCGCTGAAAAGGAAAGAATCAAAATGATAATGTA
773598	within yetL	-	1.6188e-05	0.625	3.83618e-05	0.646616			GCTCCATCACATGATTCATTTTTTTTGAAATATCAAAAAGAGATAAAAACAATTCAAGAGA
779631	downstream of yetO; upstream of ltaSA		0		1.03836e-05	1			CATGACAAAAGAAATCCTTTTTTTATTTCCGAGAAAAAAATGTGAAACGAAATGAAGGTTT
779695	downstream of yetO; upstream of ltaSA		0		5.48026e-06	0			TCGTCCAGTGATTGGTTTCCAAATGGTTGTAATAAAAATGATATGGTGCGAAACATAAATA
779881	within ltaSA	+	0		9.22991e-06	0.0625			TAGAGGTTGCCATGAAGAAACTTTTTTCTTACAAACTTAGCTTTTTTGTGCTGGCTGTTAT
781837	downstream of ltaSA; upstream of yfnH		0		1.15374e-06	1			CATTGCCTTCGCTCAAGGCTCTTTTTTTGGTTATACAACCAACTTGAAAAAATAGATTCCA
785323	within yfnE	+	0		2.88435e-07	1			GGCTATCATATGCCATGGCGCTTTTTTATCACGAATAATTCCTCTGTGAAACGCAAGCATG
796150	downstream of yfmP; upstream of yfmO		5.78142e-07	0	0				TAAACGCTATTTTTGTAGCGTTTCTTTTAATGGAATAAAGATGGAGGTTAGGTCAAATGGA
800820	downstream of yfmL; upstream of yfmK		0.00067845	0.351512	0.000171042	0.295109			AAAAAGAAGGGCGAAGAGCCCTTTTTTTGTTGTAAAATAATAGAAAAGATTTTGCGCGGAG
803674	within yfmI	-	0		5.76869e-07	1			AAGTTTGGTCCACTGTAGATAATAATCCATTTGCTTTTACTCTTCTATCAGGAGAGATTAT
804109	upstream of yfmI; upstream of BSUA_00821		5.78142e-07	0	0		51	17.5	TATGTATCCTCCCTTGGAATAATTTTTCTCGGTAAAGAGCTTAAACATATTTAAACACCTT
805759	within yfmG	+	0.000359604	0.00321542	6.34556e-06	0			CATCCAGGCTTAATGTTCCCTTCTTTTAGAGCAAAAGATATTCCTTTCTGTCGACACAATG
810372	upstream of yfmC; downstream of yfmB		9.27917e-05	0.691588	7.58583e-05	0.946768			TAGCATGGCTTATCATGTCAATATTTTTTTAGTAAAGAAAGCTGCGTTTTTACTGCTTTCT
812847	downstream of pel; upstream of yflS		5.78142e-07	0	6.98011e-05	0			ACAAAGGGTGCTAACCTTTGTGTTTTTTAATTAATTAAAATGTTTATTAACTTAGTTAAGG
813077	within yflS	+	1.15628e-06	0	0				AAAGCTTGGCATTTGTTTGCGATTTTTGTCGCAACAATTATCGGCTTTATCTCCAAGCCCT
828143	within yflB	+	2.89071e-07	0	4.03809e-06	0			ATGTTTTCAAAGCCAGCATCCGCTTTTTATAAGAATAAAGTATATGACCGGCTTGGACGAA
829773	within yfkT	-	2.89071e-07	0	1.73061e-06	0			TTTGCGCCGAACAATGCTTTGCTTTTTATGATCAAATAAATGAGTAAAGGCAGCAAAAGAG
829861	within yfkT	-	7.54474e-05	0.624521	0.000349294	0.914946			TTCTGTTAAAGTCGATTAGCTGATTTGTATTTAAAAAAAACCAAAAGCCGCATACGACTGA
829937	within yfkT	-	0		8.65304e-07	1			TGTATACATGGCTTTCGGGTCGATTTTTGAGTGTAAAAACGAAAGGCCGTATACCACGATA
833188	within yfkQ	-	8.67212e-07	1	0				TCGTGCCGATTTTAAAAGAGATCATTTTAAGCTGAAACGTTTTGACGCGAAAGCGCACAAG
835787	within treA	+	2.89071e-07	0	0				AATAGACAGCCCGTACCGTGATTTTTATATATGGAAAAAACCGCAGGAAAACGGTTCTGTT
835974	within treA	+	8.67212e-07	1	0				AAGCATGTCTATGACATGATGCATTTTTGGTTTGAAAAGGGAATAGACGGCTTTAGGCTTG
836451	within treA	+	2.89071e-07	1	0				GCATATAGGGTGAAATCGGCGAAAATGCTTGCTACGGCCATTCATATGATGCAGGGCACGC
840474	within yfkN	-	2.89071e-07	0	0				AGCAATAATTTTATTTACCTTTTCTTCTTCTTGAATCGCTTTGACGGTGTTTTGTGCTGTT
847170	within yfkH	+	2.89071e-07	1	0				ATCCTAGGCGGAGAAATCAACGCTCTTTTACATAAACGTAAAAAGCTTCCTGATGAAAATC
848709	upstream of yfkF; upstream of chaA		0		8.65304e-07	0			TGCCCTCGTGTAATCATGAAGGTTTTTGTGAAGAATAAAAATAAAACAAGTCATAAAAAAG
848712	upstream of yfkF; upstream of chaA		0		2.88435e-07	1			CCTCGTGTAATCATGAAGGTTTTTGTGAAGAATAAAAATAAAACAAGTCATAAAAAAGGAG
851415	within yfkC	-	4.33606e-06	0	0				AGGCTTTCAATCGTTTTTTCCTTTTTTTCTTCAATAAAGTCCGTCCGTTTAAAAAATAGCT
853261	within pdaA	+	5.78142e-07	0	0				CAGATGCCGGGAAGCAGCTGAACAGTTTAATTGAAAAATATGACGCGTTTTATTTAGGGAA
854825	upstream of yfjR; downstream of yfjQ		1.44535e-06	1	6.05712e-06	0.857143			AATCTAATCACTCCCTGAATATTTTTTCCATTATAAACAATATGAACAGAATATGCATAGC
857544	within yfjO	+	5.49234e-06	0.105263	3.46121e-06	0.333334			ATTTTAGAGGACTTCAATGTGTCTGTTTATAATGAAAGAAAACGAAAAGGCGACGTTCGCA
858568	downstream of yfjO; upstream of yfzA		0		8.65304e-07	0			GAAAAGCAGGTGAAAAAAAGCGTTATTTAACCGGAAAAATATCCTCCCAGTATGTTTAAAA
859749	downstream of yfzA; upstream of dusC		5.78142e-07	1	5.76869e-06	0			ATATTCTATTTAGGTTGGAATCCTTTTTATCCAAAAAGTTCAAAAGCAAGGCCACTAAGAA
861095	downstream of dusC; upstream of yfjM		1.243e-05	0.72093	1.18258e-05	0.341464			ACTCAGCCTGTCTTTTCTCTAATTTATTGTAAGAAAATAATGGTATATTTAGTGGAGATAT
862270	within yfjL	+	2.60164e-06	1	5.19182e-06	0			TGGATATGTCAAATATTCAATTGATTTTCTTTCAAAAGCAGCTATTCAGTCAAACGATGCA
863400	within acoA	+	4.33606e-06	1	0				CCATTCAAGGTTTTAAAAACTACCTTTTAAAAGAAACAGATGCTAATAAGCTGTCAGACAT
865792	within acoC	+	0		1.73061e-06	0			ATTTGGAAGAACCCGCAGCATTAATTTTATAGGAAAAGCAGGTGAAAACGACATGACATTA
872687	within yfjB	-	1.15628e-06	0.5	2.88435e-07	0			TTGTTCCACAAATTTATCGCCTGTTTTTCTGATGAAAATCTCATTGTCACTCAGCTTAGTG
873394	upstream of yfjA; upstream of malA		9.82841e-06	1	1.38449e-05	0.125			CTTAAAATTCACAGTTGGTGAGACTTTAAGATTACAAAAAAGGTAAAAAAACCAAATCTCT
873745	within malA	+	8.67212e-07	0	0				GAATTGCAGGCGCCTGTGACGTTTTTATCAGAGAAAAAGCGCCGGATATTGAATTTGCAGC
876235	within malP	+	0		8.65304e-07	1			TTGTCGTCTTTTTGCATAATCGCTATTTTGATAAAAAACTGCCCGATTTTCTCGGCATCTT
878518	within malQ	+	2.89071e-07	1	0				CGCTCAGGAATGTCTCATTTTCCGCAAAGCCAAGAGAAACGATCGCGATTCTCGGTGCGAC
881511	within catD	+	1.53207e-05	0.0377359	5.7687e-07	0.5			TTCCTGGCGCTGGACCCATTTGTGTTTAAAGGAAAAAAGAACGGAAACGTTTCAGCATAAG
885927	within yfiH	+	7.63148e-05	0.666667	0.000334584	0.9			TTTACAGTGGTGGAAGGAATTTTTTTCAGTTGTAAAAATGATGGGATATGAAGGTGAGGTT
889433	within yfiL	+	1.01175e-05	1	3.17278e-06	1			AAAACAATCGTGAAAGGCATTTCTTTTTCCCTCAAAAAGGGGGAGTCGTTCGGTCTGCTCG
893521	upstream of padR; upstream of estB		7.80491e-06	0	0		58	7.2	GAAAAAATAGTAACGATATTGATTTTTTATATATAATAGGAAATTGGTGGTATGAAAATTT
893523	upstream of padR; upstream of estB		5.78142e-07	1	0		58	7.2	AAAAATAGTAACGATATTGATTTTTTATATATAATAGGAAATTGGTGGTATGAAAATTTTT
893557	upstream of padR; upstream of estB		1.15628e-06	0.25	0				TAGGAAATTGGTGGTATGAAAATTTTTTGGGGGAATAAACGTGAAAAAAGTACTTATGGCA
893716	within estB	+	3.00633e-05	0.971154	1.84598e-05	0.984375			AATAAGTGGTGCATCATACAACTTTTTCGCTATTAAAAACTACTTAATTTCTCAAGGCTGG
893781	within estB	+	0		5.7687e-07	0.5			GCAACAAACTGTACGCAATTGATTTTTATGATAAAACAGGAAACAACCTAAATAACGGCCC
896994	within yfiS	-	2.02349e-06	1	7.21086e-06	1			GAGCCAATTCCTTAAGCTTTCCGTTTTTAGCAGGTAAAAAAAGTGAAGAAAAACAGCTCTG
897431	upstream of yfiS; upstream of yfiT		0.00264355	0.670421	0.00154716	0.528896			GGAAAAAGACACAATATACAATCTTTTTCTTGTAAAATAAAGGAGAAGATTGAATAGAAGG
905688	within yfhA	+	3.17978e-06	0	2.59591e-06	0			TGTCATTCTCTTATTCATTTGTTTTGTCGCGCTAAAAAATATGAATATACAGGTGCTGGGT
906071	downstream of yfhA; upstream of yfhB		1.12738e-05	0	5.76869e-07	1			GAAATTCTTAATCGTTACACCCATTTTCTTAAAAAAGAAAATGGGTTTTTTTGATAATGAC
907675	within yfhC	+	8.67212e-07	0	0				CAAACAGGTTATCCTGACGAGGCGCCGGAAGTGAAAAAACGCACACCGATCCGCGACCGAT
908123	within yfhE	-	4.24935e-05	0.952381	2.39401e-05	0.60241			CGCCTTGCTGGTGCTTCTCCCTCTTTTTTTCCATAAAAAGGACCTCCTTCAACCATGTTAT
909193	within recX	+	4.33606e-06	0	0				CTGAGAAGGGAGATTAAGATGCCGTTTATTACAAAAATATCAACGCAAAAAAAGAATACGG
911045	within yfhI	+	1.73442e-06	1	2.88435e-06	1			AATGCTTATGAATGAGTGGGGTGTTTTTAAACACAAACAAGTGCTGTTTTCCTTCGCGATT
916339	within yfhO	+	3.81574e-05	0.848485	2.01904e-06	0.714285			TTTCTGCTGTTTTTGTTTATTATTTCTTTTTACAAAAACCGTGTGTTTCGTCTCTTTGCCG
917477	within yfhO	+	0		2.88435e-07	0			CTCCGGGAGACTACTATGTCAGCTTTTATTTGAAAAGCAAAGCAAAAGACAAAGGATTTAC
921756	downstream of sspE; upstream of ygaB		2.60163e-06	0.666666	2.53823e-05	0.636364			TCATCTTCGGGTGGAAGTGCTTTTTTCTGTTTGAAAAACGACAAAACTTGTGGAAGGTCTA
924688	downstream of ygaD; downstream of ygaE		0.0132672	0.701935	0.0152363	0.637873			TTTTAACGAAGGATATAAGATTTTTTTGTATATAAAAAAACCCGGCTGTTTAACCGGGTTA
925916	upstream of ygaE; downstream of gsaB		4.33606e-06	0.8	8.3646e-06	0.965517			GGATCGATACAAATATTCAAGCTATTTTTCTAGAAAAAGACCAAAATCTTACACGCTGTTT
929491	within ygxA	+	2.89071e-07	0	8.65304e-07	1			AGGTATGTTGAAGGGAAAGCTTTTTTTGAAGCCAATCAATTTTTAGATGCCTACAATGCCG
936889	downstream of trnD-Leu2; downstream of spo0M		2.4571e-05	1	1.7306e-06	0.166667			TCTTAACAGAAACGGGTTTTTATTTTTTATTAAAGAAAAGGAGCCTCGGCTCCTTTTTATA
941211	within thiC	+	0.000212467	0.922449	0.000158351	0.923497			AGTTTGTCGATACGGGAAGCAATTTATATCAATAAAAAAAATGAAGATGGAGAATGCTCCA
941256	within ygaK	-	2.89071e-07	1	0				GATGGAGAATGCTCCATCTTCATTTTTTTAGAAAAACAGAGAGCGTCGAAGCGGAGGAATA
942838	upstream of ygaK; upstream of senS		0.000300344	0.768046	0.000527258	0.452407			TCTTATCGTTTAGATAAGGGCCTTTTTTGTATGAAAAAGGGGGGATTATTGATGGGAGTCA
950524	upstream of ygzD; upstream of trnSL-Gly1		6.07048e-06	1	1.15374e-06	1			AACAACTTTACAAAAAGATAACTTTTTTTCGACAAAATTTTTATATTCCCTTGACGAAAAA
950570	upstream of ygzD; upstream of trnSL-Gly1		0.00028011	1	1.47102e-05	1			TCCCTTGACGAAAAATAAATAAACATGTAATATAAAAAAAGTCAGAGCGGTACTGTTGCTG
950748	downstream of trnSL-Gly1; downstream of yhzB		0.00799772	0.347887	0.0101402	0.393304			TCAGATAAACGAAGTATTGCGTTTTTTTATGTGAAAAAGAACACGGTATTCGTGTTCTTTT
951077	within yhzB	-	2.89071e-07	0	0				AATCATAATAGGCAGAGAATATTTTAATGCGAAAAAATCGATTGTGTCATGGGCCGAGTCT
952699	downstream of queG; upstream of yhbB		1.73443e-05	0.0333333	2.13442e-05	0.054054			ACACTTGAGATCATCCAAGTGTTTTTTCTCTATAAAAAAGTATGGCGGGTGGGGTGAGCTT
953925	within cspR	+	5.49235e-06	1	2.30748e-06	1			TGAGGCATATAAAAAAGGCAAGTTTTTCTTTATTACAAAATTTGGCCAGCAGCCTCATACA
954310	within yhbD	+	0		2.88435e-07	0			AGCTGGACTTATGGAAGAACAATTAATCTCTAAAAAAGAATTACTTGAAAGAACATCGATT
956842	within prkA	+	2.89071e-07	0	0				GCGCAATCTGCTCATTCTCGAGTTTTTAATATGATAAAAGACAGCGGGATAGAGGAGATTG
957703	within prkA	+	0		4.03808e-06	1			TTAAAAGTGTCTGAGGAAGAGAGAATTTATGAAAAAATGATTGCAGAAAGCGATGTGGCGG
959879	within yhbH	+	7.80491e-06	0	0				AGATGAGAAATTTAAGTACTATATTTTAAAACAGAAATCTGATGTTTTTCAGGCTCTAAAG
959987	downstream of yhbH; upstream of yhbI		0.0437702	0.724932	0.0445055	0.67499			ATGAAAAGCCCATTTCAGGGCTTTTTTTTATTTAATAAAAGCAAGAAAACGCTTGCGAAAA
961886	within yhcA	+	0		2.88435e-07	1			CGCAATTGTTATCATTGTGGCTTTCTTCATCTTTAAAAATATGGTGGAGCCGCAAAAAATC
963929	within yhcD	+	2.89071e-07	0	0				TTTTTTGCTGTTTCCATCAATTATGTTTTTATCAAATAAATCCATGGAATATGTTGTATTC
967761	downstream of yhcI; downstream of cspB		8.67212e-06	0.5	0.000171331	0.0488214			TTTTGCTTATGCAAAACAGCTTTTTTGTCAAAATAAAAACTGCAGGTTTGCACCTGCAGTT
968188	upstream of cspB; upstream of yhcJ		0		5.76869e-07	1	60	9.2	GAAAAAACAACTGCTTATTGAAATTTTTTTCGGAAAATACCATATTTATTTTTCAATTTGA
969296	within yhcK	-	6.87989e-05	0.478991	6.43209e-05	0.475337			AATTCGAACATTGAATTCATTCTTTTTTTTCTGAAAAACACACTCTGTTCCGTCCCGTTTC
969956	within yhcK	-	8.67213e-07	1	0				AAAAGGAAAAGGAGATCAAGCTATTTGTGATTATTAAAAGATAGAAAGCATGTTTTAGTTG
969999	within yhcK	-	4.9142e-06	0.705883	1.29796e-05	0.2			GAAAGCATGTTTTAGTTGAACTTTTTTTCTTCTAGAAACAATGAGTGACGGAATGGCAGCG
970603	within tcyP	+	1.44535e-06	0	2.88435e-07	0			TTTTTACTTATCTTAGGGCTCTTTGTTATGCAGAAAAAACATGTTTCCTTCTCTAAACGTG
973579	within yhcO	+	5.20327e-06	1	0				AAAAGCCTATTGACATTATTTTTTTTCCTAATGAAAAACAGATGGAGGCTTACTCCGGTTT
974100	within yhcO	+	0		1.15374e-06	1			GAAAGTCTTGATCAATTTGAAAAAGATTTTAAGAAAAAATTTGAAAAAAACAGTGCGGCAT
976787	within yhcR	+	6.96661e-05	0.937759	2.13442e-05	1			GACGCATGGATTATGCCGCCGCATATTTAAAAGAAAAAAAGGCTGAAAAGAAAAACTCGCT
980631	downstream of yhcU; upstream of yhcV		1.15628e-06	0.75	0				CTTTTCTATTTTTAGAAAAGCTCTTTTTGTATCAGAGAAATCATATCATAAAACCTTTCCT
982868	within yhcX	+	0		2.88435e-07	0			GAAGATTACATCAGCCTGTTTACTGACTTGGCTGTGAAGTATAACGTCAACATTATCGGCG
983563	downstream of yhcX; upstream of yhxA		5.7525e-05	0.321608	4.6438e-05	0.801242			AAAGCGGAATTGTTTAGGTGCTTTCTTTAAAATAAAAGTAAATTGTATAGTGGATGTGCCT
989195	within glpD	+	1.73442e-06	0	5.76869e-07	0			GTGCTGACAAAGAAAGAATATAAAGTGTATGCGAAAAAAATTGTCAATGCTACAGGCCCTT
990956	within pgcA	+	2.89071e-06	0.9	2.30748e-06	0			TCATCGGTGAAGATATTGATAAAGTTTATACAGAAAAACTGACGTCCATTTCTGTACATCC
993021	within yhcY	+	9.53934e-06	0.030303	0.000428325	0			GTGCGCTCATTGGATTGAAGATCATTTTTACACAAAAAGGCTGTCCTGTTCTGACTGATGA
996891	upstream of lytF; downstream of nsrR		4.9142e-06	1	2.88435e-07	1			CGGCACATTTGTCTCATCGTTTTGCCTTTTTATAAAAATAGCCAAATTATCTTAACAATAA
1002209	upstream of phoA; upstream of lytE		0.00019599	0.40413	0.000277474	0.127859			CTCTCTGTCTTTGCATGATATGTTTGTTTAAATAAAAAAACTGCGGATAACCACAGCTCTC
1002314	upstream of phoA; upstream of lytE		7.80491e-06	1	0				CCCGAAAGTTTTTCATTTATTTCCTTTATGTTGAAAAACATCCCATAAAACATGACAAAAG
1002412	upstream of phoA; upstream of lytE		4.53841e-05	0.859873	4.15346e-05	0.784722			ATTTAATACCCTTAAAAACTTTTTTTTAGAACGAATAATTAAGAAATTTGTCACATGAAGT
1002496	upstream of phoA; upstream of lytE		8.67213e-07	0.333333	3.17278e-06	0.181818	61	6.7	TATCCTTATAATAGAAATCAATAAGATTAATTTAAAAAAAGAGATACATATATATAGAGTT
1006687	downstream of yhdF; upstream of bcaP		0		1.73061e-06	1			AAACCAGCTCAAGAGCTGGTTTTTTGTGTGGTGAAAAATTTCAAAATAAAAAATTTGTCGA
1006918	within bcaP	+	8.67212e-07	1	0				TTGAAGGGGAATGAAAGGGAGCGTTTTTAGGAAGAAAAGCATTCAGGATTTAATCGCTGCG
1009802	downstream of yhdH; downstream of yhdI		1.58989e-05	0.581819	8.3646e-06	0.655172			ACAGGCTCCGTTTCCGGGGCCTGTTTTTTATTTAATAAGATGATATCAACGGTGCCCATGC
1011141	within yhdI	-	3.87355e-05	0.395522	6.31672e-05	0.899543			CTTTGTGATTCGCGCATGTGAAATTTCTTGTTTAAAAAAGGTATAAAGCTGTTCATACAGC
1011191	within yhdI	-	0		7.49929e-06	1			GTTCATACAGCGGTGTTTTGCTCTTTTTATCAAGAAACGGCGTAATATCCATCTCATGTCT
1013694	upstream of sigM; upstream of yhdN		0		2.88435e-07	0			TTGCACATTACATGCAAACGGCTTTTTTATACCTAATCAAACACCATTACTATATAGTACC
1018758	within yhdR	+	5.78141e-06	0.15	5.76869e-07	0			AAAAACTCACGGGACATTTTCATTTCTTTATATAAAGATTTTGCTTAAGAAGGCAAAGAAA
1021574	within yhdW	-	5.20327e-06	0.166667	5.13413e-05	0.151685			GGAACTGAAAGGATTGAACAATATTATTGATAGAAAAAGAAAATTGCCCTAATAGCTGTCC
1022419	downstream of yhdX; upstream of yhdY		0.000733373	0.861648	0.000330258	0.387773			TTTAAATGAACATCCTTACGAATATTTTAGTATAATAAACAATTGATTGGGATAGAGGGGA
1022588	within yhdY	+	0		3.46122e-06	0			CACAAGATATTTTTTTAACCTGCTTTTTAATTTGACAAACCGGCCGAAAACAGAAATTTTT
1023612	downstream of yhdY; upstream of srtN		2.4571e-05	0.105883	1.15374e-06	1			TTCGTCTGACAGAGGCGGAGTCTTTTTCATGGTAAAATAAGAGAAAAAGGCGGTGTTGAGT
1025414	upstream of yheN; upstream of dat		4.62513e-06	0.312499	1.7306e-05	0			AGAAAATTTGTCGAAATGTCAGATTTTAAGGAAAAAATAAACTCCTTTCCGCTATAGATCT
1028733	within yheJ	+	0.00121612	0.952936	0.000367177	0.959152			GCATGGAGCTGACGCTTCATGCCTTTTTTATATACAAAATCTAAGGAAAGACAGGTGTATG
1029562	within bmrC	+	0		5.48026e-06	0			CGGTTTAATGAAATGACCGCTGATGTTTATCAGAAAAATATGAAAGTGGCTTTTATTGATT
1031447	within bmrD	+	2.89071e-07	0	0				GTCGGTCATATACCGGAGATATGCGTCATATTACAACCAAAAAATCCGCTCGATCAACAGT
1036377	within yheC	-	1.15628e-05	1	1.47102e-05	0.352941			GCCGGTTTAAGGATGCAGGCTTTTTCTTTGGATAAAAAGGAGTGAATTTGTTCGTAGCGGC
1039891	upstream of yhaZ; downstream of BSUA_01077		0.00286701	0.610708	0.00186992	0.347833			GGATATACAAAAGTTGGTTACTTTTTTTAGTTAAAAAAACCCTTGTCATCGGAAAGGAAAA
1040169	within BSUA_01077	-	8.67213e-07	0.666667	3.46121e-06	1			ATAAAGTCTGCTGAGCCAGGCTTTTTTTGCTTTAAGAAAAGGTTGTTCTAAACACAGAGAC
1041004	within yhaX	+	5.78142e-07	1	0				ATGCCGTTCCGGAAATTAAGAGAAAGGCAGATTGGGTTACAAGGTCCAATGACGAGCAAGG
1044896	upstream of khtS; upstream of yhaR		4.94311e-05	0.918129	0.000124315	0.967517			CCTTCTCATCAAGATATCCCTTCTTTTTCACTATATAAAACTTTATGTTTCCATTCAAACA
1044919	upstream of khtS; upstream of yhaR		8.67212e-06	0.0333334	4.90339e-06	0.235294			TTTTTCACTATATAAAACTTTATGTTTCCATTCAAACAATATGCATTTTTCAGTATCTATT
1047007	within yhaQ	+	0		2.01904e-06	0			TTGAAGAGCCGTCACTGCATGATATTTTTATAGAAAAGGTGGGGGCCGTCTATGAATAAAT
1052995	within yhaM	+	7.51584e-06	0.538461	1.73061e-05	1			CCGAATATCCAGCGAATCACAAGGTTTTTGGTTAAAAAACACGAAGCTGAGTTTATGGATT
1053768	within yhaL	+	2.89071e-07	1	0				AAGAGGAAGAAAAAGTAGACCAGGCTTTTATTGAAAAAGAAGGACAGATTTATATGGAGAG
1055539	downstream of sscA; downstream of yhaJ		4.04699e-06	0.928571	8.07617e-06	0.321429			CTGTCCCATATTACATTACCAAATATTTATTAAAAAAGATAGAATGCAAATTGAAAAATCG
1056189	upstream of yhaJ; upstream of yhaI		0.000555305	0.466944	0.000541103	0.584755			CTCCCAAGAGAAAAAATCAATGCTTTTTTAAGAAAAAATATCATCCGGCAGGTATTTTTTT
1056371	within yhaI	+	1.73442e-06	0	0				AGCGATTAGAATATTACATACAATTATTAGTGAAAACAGTAGATATGGACAGGTACCCCTT
1057910	upstream of yhaH; upstream of yhzF		0.00164019	0.237575	0.00192992	0.418174			TAGCTTGCTTTATTTTAGCATATTTTTTAAGTGAAAAGGAGGGAGAAGGTTGTCTGTCTTT
1059971	upstream of serC; downstream of hinT		1.15628e-06	1	5.7687e-07	0			TTAATGTATAAAATAATACAATTATCCTATCACAAAAATTCAGTTTTTTGATAAAAAATTA
1059991	upstream of serC; downstream of hinT		0.000118808	0.86618	3.49005e-05	0.793388			ATTATCCTATCACAAAAATTCAGTTTTTTGATAAAAAATTAGAATTATCAAAAGAAATTGA
1063240	within ecsC	+	6.35955e-06	0.863636	1.15374e-06	1			AACGAATTGGCGAAAAAAACGATTGTTTCTTATCAAAAAGTGGCAGCTGCTGAGGGAGTCG
1067407	within pbpF	+	2.89071e-07	0	1.12489e-05	0.564103			TTTAGAAAGGCGAGGTGAGTTCATGTTTAAGATAAAGAAAAAGAAACTTTTTATACCTATC
1072651	within hemY	+	2.89071e-07	1	0				ATGCTTTCTGAGCTTCCTGCCATTTCTCATTTGAAAAATATGCACTCCACATCCGTGGCAA
1072719	within hemY	+	0		2.88435e-07	0			TTTAGGTTTCCCTGAAGGCTCCGTCCAAATGGAGCATGAGGGCACGGGTTTTGTCATTTCA
1073439	within yhgD	+	0		5.7687e-07	1			TGGGGAAGGGAACCATTTATACTTTTTTCAAAAACAAAGAAGAGCTGTTTGACGAGATTTT
1074247	within yhgE	+	6.9377e-06	1	1.44217e-06	1			ATCTCGACCAATCGTTAAAGGACTTATTGAATCAAAAATATTATTTAGTTGTCGAGATTCC
1077367	upstream of fabHB; upstream of yhfC		3.35322e-05	0.0172414	2.42285e-05	0.0357143			GTATCTGGTACTAAAAAGAAGGTTTTTTTACAAAAAAAGAGAAGTGTAGATAGGAATCTAT
1078324	within BSUA_01116	-	2.54382e-05	0.920454	0.000164985	0.00524475			AATGACAGCAAGAATGTCTGTGTTTTTTACAAGAGAAACAATGGTGTTTCTTTTTCTTCTT
1078585	upstream of BSUA_01116; upstream of yhfE		0.000319133	0.802536	0.00109057	0.166622			CGGGTCCCTCGGGAAAAGAGTATATTTTAAGTAGAAAATAAAAGGAGGAATGCCCTATGAC
1081903	upstream of yhfH; upstream of yhfI		0		2.88435e-07	0			TTGATACAATGTTTAAAACATGCTTTTTTCAAGAAAAATGGGTATATTGAAGGAGGACCAA
1083330	within lplJ	+	2.89071e-07	1	2.88435e-07	0			CCGCAGCCATTTGCTTCGCCATATTTTTAACACAAACGACGTTGGAAACGTGCCGGAGTAT
1086129	within yhfM	-	0		1.49986e-05	1			TTTTCATTTTCAATCCTTTGCTTCTTTTTTAATAATATTTAGCAGCGCCTTTGTATCATTT
1089296	upstream of aprE; upstream of yhfO		8.67213e-06	1	0				TCCGTAGAGACTCGAAATAACTATTTTCATACAGAAAAGAACGAAAATAGACATGAGTAAA
1090288	within yhfP	+	0		2.88435e-07	0			CTTATTTTAGGCATTGATGCTGCGGGTACGGTCGTCTCTTCCAATGATCCGCGTTTTGCGG
1097460	within hemAT	-	0.000124589	0.310905	0.00013441	0.263949			AAGCTGTTTCTTGTTTTCTGTCTTTTTTAAATAACAATACAATGATCCCCCTTGGGAAAAA
1103848	within yhjB	-	7.51584e-06	0.346154	5.76869e-06	0.349999			ATGCCAAGCAGCGGACTGTTGTATTTTTTTGTGAAAAAATCAGACTGCGACATCAGTTTAT
1108510	within yhjH	+	0.000603001	0.0877278	0.000289011	0.44511			AATTGAAGGGGGGCTTCCTAGCATTTTTAAATAAAAAACACGCACTGCGGTGCGTGTTTTT
1109613	within glcP	-	1.35863e-05	0	0				CATTACAATAATATAATACCAATCCTTGGTTAGAAAAAAGATACTTAACGCTACAAGCATT
1110935	within ntdC	-	8.09398e-06	0	5.36488e-05	0.0322581			ATATACCCCTACTAACTCTGCATTTTTTATTGTAGATAAAGCAGTTGCATGCGCTCTTGCA
1112817	within ntdA	-	5.78142e-07	0	0				CACTGCTGGTTGCAATTACATACCTTTTATGTAAATATGTAGATAAAACTTTTTCGAATTG
1113186	upstream of ntdA; upstream of ntdR		1.18519e-05	0.0975609	1.67292e-05	0.37931			GCATGAACAGTACCTCCAATGATTTTATAATCTAAAAATTTATTACAAATTTATCCTAGTT
1113774	within ntdR	+	4.04699e-06	1	0				AAGCCGCATACATGGGGGTAGTACATTTAATTGAAAGAGGGCATAAAAAAATTGGGTTTTG
1114289	downstream of ntdR; downstream of yhjN		5.83924e-05	0.242575	7.35508e-05	0.690196			ATTTCCCTTTAACATTTTATATCTTTATATAAGAAAAAGAGGTTATTCATTTTAACCTCTT
1114607	within yhjN	-	2.89071e-07	1	0				GACCTGAACCGCAACGACAAAGGTGGAATCAGCATGTAAGGTAACTGACGTCGTCGCCATC
1115703	upstream of yhjN; downstream of yhjO		9.36589e-05	0.45679	0.000274589	0.810924			ATGTATTTATTACTATAGTATATTTTTGTTGATAAAGAAATTATGAATTATTTTCTATAAG
1117151	within yhjP	+	2.4571e-05	0	1.44217e-05	0.8			CTCACTGAGATTGCCGACTGTTTATTTTGTACAGAAAGAAATGCAAAGCTCATTTTACATA
1117636	within yhjP	+	0		2.01904e-06	0.714285			GGTCGGAAAAAAACAATGGAGATTTTTTCTTCGAAAAGGTGTGTTATTTCATAATGGACAG
1119775	upstream of yhjR; upstream of addB		0		2.88435e-07	0			AGATGTGCGGAGATAATCAGCTTTTTATATGTGAAAAGGCCGTTTTTACCAATAGATCAGA
1128208	within sbcD	+	2.89071e-07	0	7.4993e-06	0			TCAATCGAGGACCGCTTTAAGAAATTTTATGAAAAACAAACTGGCGGTGCGGTGCCGGATG
1128908	within sbcC	+	0		2.88435e-07	0			TGCGAGAAAAAATGAAATGCTTGCTGAACAGTCCGGTCTCGGTGAGGCGAGCTCAGAGGCA
1130722	within sbcC	+	2.89071e-07	0	2.01904e-06	0			AGCTGTTAAAGGAAAAAGAACAATCTTTATATGAAGAACTGCAAAGCGCCCAAATGAAGCT
1132207	within gerPF	-	8.67212e-07	1	0				CGGAGAAAGGTAAAAGGAATCACCAAAGTTTACGACTCCGCCCGATATGGAATTGATAGCT
1133403	within gerPC	-	2.89071e-07	1	0				TTCAGTTTGAATCTCTTTCAGCTGACGTTCGAGCTGCTGAATGTGAATCGCCTGCTGCTGA
1134601	upstream of yisI; downstream of yisJ		5.78142e-07	0	0				CGCTATCTCCAATTCTAGATTTTATTTTGATATAAATACAGGATATCGTTAGTATAACCTA
1136373	within yisK	+	0		2.88435e-07	1			TCTGCAAAAAAGGCATAAGCAGTTTTTTATCGGAAAAAGCTTGGATACGACATGTCCGATG
1137170	downstream of yisL; upstream of wprA		0.00108488	0.0908607	0.000104125	0.285319			CATTTGCCAATTGGTTTTCAATTGTTTTAATAGAAAAACCTATGAACCCGGCTCTTTGATA
1141713	within asnO	+	2.89071e-07	1	0				ATAAATATTTTCAAGCAAGCGCTTTTCAGCCGAATGATGACGGACCATGGATTGAAAAAAT
1142363	within asnO	+	4.97202e-05	0.563953	3.17278e-05	0.836364			GAGGGCATTTTGCCTGATGACATTTTGTATCGCAAAAAAAGCCCATATCCGAAAACACATC
1145752	upstream of yisQ; upstream of yisR		4.33607e-05	0.986667	2.88435e-07	1			ACGTTTTAAAGTGTACCTCCATTTCCTTATAATAAAAAGGGATAGAAACGATACTTCTTGT
1155030	within yitA	-	0.000266813	0.33261	0.000162965	0.297346			TCTTTCACAACGGAATGATAATCTTTTTCTCCCAAAAAACCTGTTAACGGGCTGTAGCCGC
1156084	upstream of yitB; upstream of yitC		8.38306e-06	1	8.94146e-06	1			TCGAGTTATAGGCAGACTATTCATTTTTTGCATAAAGGTTCAGGTTTTAGGTGCCGCGCCC
1157391	within yitD	+	0		2.88435e-07	1			GAAGCGGGCGCGGAAAAAGTGATTACAGAAGCCAGAGAAAGCGGAACGGGAGGGATCTGTT
1157637	within yitD	+	2.89071e-07	0	0				TTAGGGCTAAGATCCGATACCTTTTTTCTGTAAAATAGCGGCTGCGGGGCTCTCGTCGTGA
1160232	within yitG	-	8.09398e-06	1	5.19182e-06	0			TGGTGGCGGTTCTTTTTCCTTTTTCTTTTCTTTAATAAAAATCCAAGTCAGTACGATCGAA
1168075	upstream of yitP; upstream of yizB		6.30174e-05	0.0642202	8.3646e-06	0.965517	66	8.3	CCTGAAGAATCGTTTTTACACTTTTCATAATATAAAAACATTTATGTAATAAAAAGGTTAA
1168134	upstream of yitP; upstream of yizB		1.06956e-05	0.918919	0				AAAAAGTATGAGAAATTCCATTTTTGTTAAAAGGAAAAACAGGACATTTTACACTGCTATA
1169427	within yitR	+	1.44535e-06	1	4.90339e-06	0.117647			TGGCATATGGAGCAGGGGTTATTATTTATGTCAATAAAAAATTAGTAGAGTAGAAAAAGAA
1171256	within yitS	-	0		2.88435e-07	1			GAGTCTGACTGTTTTTGTTTGCTCATTTTCTTAAAAAGAATATCGCCAATGTACCTGGACC
1172198	upstream of yitS; upstream of yitT		2.02349e-06	0.571428	0				CCAAAATCGTGTTCAAATATTTGTTTTAAGGGAAAACATAATAAAGAAGAAAGAGCGGAGG
1173372	within ipi	+	3.75792e-06	1	0				CTGAGCACAAAGAAAGATACCGTTATTCGAAAGAAAAAATGTTTACGCAGGCTTTTCAAAA
1183385	within carA	+	1.44535e-06	1	4.90339e-06	0			AATAAACATATCGCTCTCATTGATTTTGGCTATAAAAAGTCAATCGCATCATCACTTGTCA
1185546	within carB	+	8.67213e-07	0	2.88435e-07	0			GAGTTTGATGCGAAAACAAACTATTTTTACTCCACATATTTCGGAGAGACCGATGGAGACA
1189329	within yjaU	+	0		8.65304e-07	0			ATCCCTACAGCGTACATGCGGAAGTTTTCAAGGAAAAACAGCAAAAGCAAGGCTCACCGGT
1194876	downstream of yjaZ; upstream of appD		3.17978e-06	0.090909	4.03809e-06	0.785714			ATGGAATTTCATTAATAATATTACATTTATCCTAAAAAATTCTTGATTTTGCAAAATGATT
1195071	within appD	+	2.02349e-06	0.428571	5.48026e-06	0.526316			AAGTGAATAATTTAAAGACTTATTTTTTCAGGAAAAAGGAGCCGATCCCTGCGGTTGACGG
1196134	within appF	+	0		2.88435e-07	0			GTAAAAGCGGTGGATGGTGTTTCATTTTCGTTAAAAAAAGGAGAAACACTCGGAATCGTTG
1197990	within BSUA_01238	+	5.78142e-07	0	0				GGGTGGAATGAAAAAAATGAATTATTCAAGGATAAAAAGGTTCGTCAAGCGCTAACAACCG
1198485	within BSUA_01238	+	3.61338e-05	0.544	0.000131237	0.986813			CAGATTAAAAAGGGTTTGAACTACGTTTGGTATAAAAATGCCGAAGCGGATAAACTCATGA
1199846	within appC	+	1.15628e-06	0	0				AAAAGCCAGAAACAATGACAAAGATTTTCTGGGAAAAATTCTCGAAAAACAAACTGGCCAT
1200666	within appC	+	2.89071e-07	1	0				GCGGGATGCGCTTGACCCGAAAAATATTAAATAAAAATGAATATCATATCTGTTATAAAAT
1202971	upstream of trpS; upstream of oppA		0		2.88435e-07	1			TCATTATAAATCAATTATAACCAATTGTCATCATGAAAAAACATTCTTTTTTCCAGTAAAA
1202995	upstream of trpS; upstream of oppA		3.06415e-05	0.735849	7.2974e-05	0.798419			TTGTCATCATGAAAAAACATTCTTTTTTCCAGTAAAATTGTAATAATATAAATAACACGAG
1203082	upstream of trpS; upstream of oppA		4.04699e-06	1	0				GCTATCAGCGTAAAAACAGGCAGATATTATATGTAAAAAGCAATATGGGCAGAAAACACAT
1203201	upstream of trpS; upstream of oppA		1.15628e-06	0	5.76869e-07	1			GAAAAACTAACGAAGTTTAAATATTTTAAATTGATAAAATAATATTGCAATAAATTATTTG
1203277	upstream of trpS; upstream of oppA		0		3.74965e-06	0.0769232			CTTGTTCACTCTATTGTTACAGCTTTTTTACAAAAATAATCAGAAAAGACGGAACAGAATA
1213307	downstream of mecA; upstream of coiA		1.15628e-06	0	0				CCGATTTCCTTCCGGAAATCGGTTTTTTTTATGCACGAAAATGCCATTTTAGAGATGTGAA
1215892	within pepF	+	2.89071e-07	0	0				TGGAAAACCGCTGGGTGGACGTTTACGAAAATAAAGGCAAACGCAATGGGGCTTATTCATC
1216912	upstream of yizD; downstream of BSUA_01256		7.22676e-06	0.92	1.64408e-05	0.842105			TATGAGTGAATGCACTTCGTTATGTTTTGTGACAAAAATATGAACATTAAGCATAGAGGTT
1217653	within yjbH	-	6.64863e-06	0.347827	3.34584e-05	0.887931			AAAGCACGTTTTCATCCGTAATATTTTTCTTTGAAACAAATAGGCTCTCCTGCATATTTCT
1219482	within yjbK	-	2.60164e-06	1	2.59591e-06	0.777777			ATTCCACCTTATATAGACTTTCGTTTTTCTTCATAAAAACGCAGAATTTTATTTTTGGTTT
1221868	within ppnKA	+	0		2.88435e-07	1			CCGAGAAACGAAGTTGACTTTCAAGTGACGATTGACCATTTAACCCTTCTCCATAAGGATG
1222040	within yjbO	+	1.53208e-05	0.698113	3.80734e-05	0.25			AAGAGGACATATCGTGGAGCATTTTTTTATCAGAAAGAACATTACTTCCGCTGAGGACGGG
1224610	within yjbQ	+	0		2.88435e-07	1			CGATCCAGATCGGGACGCGTGCCATTTTTACGTTAATCATTGTACTCGTTGCCCTGTCTGA
1230106	within thiF	+	8.96119e-05	0.990323	3.17278e-06	0			TGCGGCACAAAGGATTTTCCGTTTTTGTCTTATGAAAATCAAACAAAAGCGGCTGTATTGT
1233281	within cotZ	-	1.01175e-05	0.4	5.76869e-07	0			TCCGAAGGCGACTAATGGCGTTGATTTTGATGTAAATATTGCAAAAGGCACTGTGTCGCCT
1236855	downstream of yjcZ; upstream of spoVIF		0.00083368	0.6224	0.000646093	0.425447			TAACCCGTACTTCCTTGCCTTGTGTTTATTTTTAAAAATGTTGGAAAAGCACATTGTATTA
1237032	within spoVIF	+	5.78142e-07	0	0				GCCGGATCACTCCAAAACGCTAATTTTAAAGATGAAAATACAGTGCGCAGTGTGATTAACC
1237230	downstream of spoVIF; downstream of yjcD		3.03525e-05	0.495239	5.53795e-05	0.442709			GCTGACTCACTGCAGCGGGCCTTTTTTTACAGTAAAAACCCGGCAGTAATCTGCCGGGCTG
1239946	upstream of BSUA_01286; downstream of yjcF		5.78141e-06	0	0				CCGTTCATACCAGAGAACGGTTTTTTTATATGCAGTAAAAATCCGGATCTCAAAAGATCCG
1240899	within yjcG	-	2.89071e-07	0	0				AGAGTTTGCAAGGTCTTGGAGCTTTTTTGATGGAAATAAAACGATTCCGTATTTCATATTA
1242359	within metI	+	0		2.50938e-05	0			CGGACCTATATGGCGGCACGTACCGTTTATTTGAAAATGAATGGAAAAAATACGGATTGAC
1244896	within yjcK	-	0		2.88435e-07	1			TTCTAAAGGTCTAACATAAATGGTTTTTCCTTTTAACATATAGTGATCTCTCCGTTCTCAT
1245820	within yjcL	-	4.9142e-05	0.764706	1.61523e-05	0.946429			TTTATCTAAGTAAGGAATATGCTGTTTGAGTAGAAAAAAAGCCAGGATACTGCCAAGCACT
1246656	downstream of trnSL-Val2; upstream of BSUA_01295		2.89071e-07	0	0				CCATGCATCTTTTAAATGAAATTTTGTACTGAAAACATCAATTGTATTTTTAAATTCTGCT
1246868	downstream of trnSL-Val2; upstream of BSUA_01295		2.89071e-07	1	1.44217e-06	0			CAATTTCATTTTAAGCACTTCTTTTTTTAAAATACAACTTTATTATTAAATGGAATACAAA
1247636	within yjcM	-	5.20328e-06	0.888889	6.92243e-06	1			GGGAAACAAAGTTAGTACAATCTTTGTCTTTATAATATTTATAGTTTTTATTTGGTTTTAA
1248100	within yjcM	-	2.89071e-06	0	0				TTATCGCCCAGAGATGTTGTTACTTTTTCAACACCAAAAACAAAGTTTCGAGTAATATAAG
1250507	within yjcP	+	0.000311908	0.280815	0.000347275	0.240033			GCATATCTCACCATGTTCTTTAATTTTTATGAAAAACATTGGGGAGCTTTATCTTTTGCTG
1250609	within yjcP	+	1.30082e-05	0.111111	4.06692e-05	0			AGAAAACATAGAAATCAAGCAATTTCTATTATGAAAATATTTGAACAAGTCAAAGAGAGAA
1251810	downstream of yjcR; upstream of yjcS		0		6.34556e-06	0			AATCAATGTCGCAGTTATATTTATTTTTCAAGAAAATGTTATAATGAAAAGCCATAAAATG
1252229	downstream of yjcS; upstream of yjdA		1.47426e-05	0.27451	0.000184021	0.973354			TAAATTGTTGTCCAACTCTTATTTTTTCTATTTAATATTTTTTGAGACGAAAATGTTTTTT
1252245	downstream of yjcS; upstream of yjdA		0		3.46122e-06	0.416667			TCTTATTTTTTCTATTTAATATTTTTTGAGACGAAAATGTTTTTTTAAGCTGATTTTAAAA
1256155	downstream of manR; upstream of manP		7.51584e-06	0	6.54747e-05	0			AAAGCAGGGATTATTCCTTGCTTTTTTTGTTATAGGGAAAAATGCCTTTATTACCGGAACC
1260418	upstream of yjdG; downstream of yjdH		2.60164e-06	0	0				CCATATATTTAATCCTCTTTTCTTTTTACTGGGAATAATGATAACATATAACAATTTTCTC
1262759	upstream of yjdJ; downstream of ctaO		2.89071e-07	0	1.73061e-06	1			GGCTGGCAAAAAAACAATGATTTCTTTCAATCAAAACATGCAACGATGCGACACATTTTAT
1262852	upstream of yjdJ; downstream of ctaO		1.73442e-06	1	5.19182e-06	0			ATCCTATCGAGAAAGCGATGGTATTTTATGAACAAAGAAACCCTAAAAAACATACTCATGA
1263023	upstream of yjdJ; downstream of ctaO		0.000428403	0.827261	0.000960487	0.648348			ATGACATTTCTATTAGATGCTGTTTTTCCAAACAAAAAAGAGTCACATTAATGTGTGGCTC
1264127	upstream of ctaO; downstream of cotT		7.48693e-05	0.525096	0.000122008	0.938534			CCATATTTGTCATGATATTGTCATTTTTAAAACAAAAAAATGGGGAGCTGGACTGCCCCCA
1266118	downstream of pdaC; downstream of yjfA		7.63147e-05	0.0757577	6.05712e-06	0.761905			AGGCTGTCCGTACGGACAGCCTTTTTTCTATTTAATAAGAGCCTGTGGTGGCCCAAACATT
1266934	upstream of yjfB; upstream of yjfC		1.44535e-06	0.799999	1.12489e-05	0			TACCTATCGGCGGGTTTGTATGATTTTACAGTGAAAAATGGCTTAATTTCTCTTGTTGACC
1267907	within yjfC	+	0		2.30748e-06	1			CATTATTTCTCAATGCGGTCTGTTTTCTACATGAAAAAAGCGTCACATACAGCGGCGCTTT
1268384	upstream of yjgA; downstream of yjgB		0		5.48025e-06	0.842105			TATTGTAAGGAATATAGCTTTTATTTGTCCACTAAAAAAGCGGCTGAATAGCCGCGTAGGG
1273079	within yjhA	+	5.78142e-07	0	0				AACATTTAAAGCAGGACATACGAATTTTACAGTGAATAAAGTTGATAGAGTGCAAAAAGGT
1273287	within yjhA	+	1.32973e-05	0	0				AATGATCAATCAGTGCGGCCTGTTTTTTCTATAGAAGAGAAGGGCAGAATCCTTATGGGAG
1273542	downstream of yjhA; upstream of yjhB		0.00031104	0.0929367	4.70148e-05	0.177914			TTCATCTGTGGAAAACGTGCATTTTTTATAGCGAAACTTGACTTGAAAGGATGAGTGATAA
1274189	within yjhB	+	2.89071e-07	1	0				GCGCCATCCGGACAAGAAAACGATATTTGACTAAAAAAGAAAGAGCCTGTGGGCTCTTTCT
1274294	within yjiA	-	2.89071e-07	0	0				TCAAAATAGAATCGGCTTGTTTATGGCCGAGTTTTTGCTTTAATTTGTTTTCTTCAACTAA
1276748	within yjiC	+	0		2.88435e-07	0			GAGAACGGAAGGAAAAAGAAAGCCTGTTGATTGACAAGGATGATCGCCCGCTTATGCTGAT
1277650	upstream of yjzI; upstream of yjjA		0.000182693	1	0				GCGCCAAAATAGCTTTATTAAGCTTATATACATAAAAAGCCTATGCAAAGAGGAGAGGAAA
1281086	within yjlA	-	1.47426e-05	0.843137	1.5287e-05	0.754716			GCCTCCTGATAACTCCATCGCTCTGTTTAATATAAAGGTAACGGCGAAAAAGAGTGAAGCC
1281174	upstream of yjlA; upstream of yjlB		0		1.15374e-06	0			ATATCCCTCATTCTGGCATTATTTTTTTATACTATACTATTCGGTATCATGCAGATCAATG
1281983	downstream of yjlB; upstream of yjlC		0.0049301	0.114629	0.00528181	0.110092			ATTTTGACTTATTCAATTGTTTATTTTTAGATAAAAATAATACTGAATATGGCAAGATGAA
1284028	within uxaC	+	0		4.03808e-06	0			ATGGAACCCTTCATGGGCAAAAACTTTTTATTGAAAAATGAAACCGCTGTCAGCCTCTATC
1293651	within uxaB	+	2.89071e-07	1	0				AGCAAGATGGATTATATACACTTTTTTTACAAGGAATGAAAGACGGAGAAGCGGTAAACGA
1296789	within yjnA	-	5.78142e-07	0	0				CAGCTGCCAGCGGTTGGGGCGAAGTTTTCTATCCAAAAACAAACGAACGATGATTGAAATG
1299364	downstream of yjoB; upstream of rapA		2.31257e-06	0	1.44218e-06	0			ATTGCGGTTATTTTGCGTTCTTCTTTTTCTTGTAAATATGATAAAATATGACATATCTCGG
1304812	upstream of xkdA; downstream of xre		2.0235e-05	0.514286	3.86502e-05	0.664179			GAAGGTAGTGTAGAAATCTTTCCCTTTTCTTTAAAAAATAAACACTTTTTTCTTTATATCG
1304917	within xre	-	2.0235e-06	0.142857	1.73061e-06	0.833333			TTTTTCGGTTTGCGGTTTTTCTCTTTTTCTTTTAAATAGTTGATAAATTCGATGGCCTGCT
1311248	within xkdE	+	0		1.73061e-05	0			CAGGCGAGCCTGTAGAGGTTTCATTTGTATATGAAGAAAACGGGAAAATGAAAAGGATCAA
1315678	within xkdJ	+	2.89071e-07	1	0				GTGATCAGGTGGAGCAGCAGATATTATTATCACAAAACAGAACAGCCTGTCTTACAGGATA
1316013	within xkdK	+	9.25026e-06	0.09375	2.30747e-06	0.624999			GAAAAAGAACGTGCAGGCATTTATTTTAACTTTAAAACGACGGCACAGGAGCGGGTATCAC
1318484	within xkzB	+	0		2.59591e-06	0			TTGGGTTGATAGGTTATAAGCTAGATCTATTAGAAAAAGAATCAAGGAGAGGAGGGAACTA
1319074	within xkdO	+	2.89071e-07	0	0				AAAAACCTATTATGTAAAAGTGGTTGTTAAGACAAAAATATCAGACAAAATCAATAAAAAA
1322034	within xkdO	+	2.89071e-07	1	0				GTAACATTAGAAATCCGATTCACAACGCTGCTGCCGCGATCGGCTATATCAAAAGCAGATA
1325574	within xkdT	+	2.89071e-07	1	3.46121e-06	1			CGAATCTTGAGCCCGCTTCTCCTATTTTAATTCAAAAAGTGAAAGATTATATCGACCCTGA
1328487	within xkdV	+	0.000921269	0.0313774	0.000244016	0.174941			TATTATAAAAGATAGCCATAAATTGTTTGATACAAAAAACAATAGGTTTGTAGCCAGTCAT
1334890	upstream of ykaA; downstream of steT		0		2.88435e-06	0			TTTTCCTGTCAACTTTTATCTTCTGTTTCACCAAAAAACGGTTCCCTAAACAAGGGAACCG
1336433	upstream of steT; upstream of mhqA		2.89071e-07	0	2.88435e-07	0			TATAAACGAATAAAATTCATAATTTTTATTTACAAAGTTCGTGTTTTATGTATTAGGATTT
1336564	upstream of steT; upstream of mhqA		5.20327e-06	0.111111	3.37468e-05	0.0854701			TCTCATGCGAATAAAATACTTTGTTATTAGAACAATAAATATACAATTATGATATGATATC
1337629	downstream of mhqA; upstream of BSUA_01403		5.78142e-07	0	2.88435e-06	0			TTCCGGCGCCGCCGGAGGGCTTTTTTTATTACCATAATTAATTTTGACCTAAACAGCATGC
1337646	downstream of mhqA; upstream of BSUA_01403		2.89071e-07	0	0				GGCTTTTTTTATTACCATAATTAATTTTGACCTAAACAGCATGCCTTATTAGGGAGGAAAT
1338366	within ykcB	+	2.89071e-06	0.8	0				AGCATTTTTCGTTGTTGGAGTAGGTTTTAATACAAAAATGCTGCAGGCTTACATGATTTTA
1341443	upstream of BSUA_01406; downstream of htrA		0		7.78773e-06	0			AGTTTCATAGAACAATTAGGTCTTTTATCTAATAAAAAGCCTCAGACCGCTTTTACGGCCT
1343903	downstream of proG; upstream of dppA		1.58989e-05	0.0909087	1.61523e-05	0	77	9.2	CCAGTTATATTGCATTTTTCCTCTTTTTTTAATATAATTTGTTAGAATATTCATAATTTAG
1344990	within dppB	+	5.78142e-07	0	0				CGATCCTCTCATTTTCCAATACATTTTCTACTTAAAATCCATCATTACATTCGATTTCGGA
1356474	within hmp	+	2.89071e-07	1	0				AGACCATCCAGAGCTTTTGAACATTTTTAATCAAACAAACCAAAAGAAAAAAACACAGCGA
1359371	within ykkB	+	0		2.88435e-07	1			CGAAGCTTGTGACTGATCGAATTCGTTTGCGCTGTATGGAAGATCGGGATCAAGCCACTTT
1361734	downstream of purU; upstream of proB		6.59081e-05	0.381578	0.000398616	0.882779			GAGGCCCGCGCAATGCGGGCTATTTTTGATGACAAAAAACCTTGACAAGTGTCTTTTTTCT
1367743	within metE	-	0		5.76869e-07	0			CATCAAGCTCCAATTCTTCCTGAATATCAATCCATCTTTTTGTTTCCGCATTGATAAAGTT
1369020	within metE	-	0		8.65304e-07	0			ATCTGCTGGTCAATTTGTGTTTTTACTGCGGATAAAAATAGTTCGTCGATTTGCTTCAAAA
1369562	upstream of metE; downstream of ispA		2.89071e-07	0	9.80677e-06	0			TTTATTTACATGATGTGGTGTATATTATATAAGAAAAATAATCTTATAGGGTCAACAAATG
1370947	within rsbRB	+	1.15628e-06	0.5	0.000121143	0.997619			ACCGGCATCTGAATTACATGTATGTTTTACCGGAAAAACAATTTCTCGAAGAGTTTCAAGA
1375218	upstream of thiU; upstream of ykoG		1.73442e-06	0.5	1.44217e-06	0			CTCCATTTCTCCGACCTCCTGTTTTTTTGGTAAAATAAAAAACTGCATATCCTAAGGGAAT
1378599	within ykoJ	+	2.89071e-06	1	0				TGAAGACTACGACGTTTATGTAGATATTCATACAAAACAAGCGCTTAATGACCCGTTAAAG
1381681	downstream of ykzB; upstream of ykoL		2.89071e-07	1	0				ATTCTTTACATTAGATTCATACCACGTTCATTTAAAAAGAGTATCTTTTGTATAGGATACC
1382021	downstream of ykoL; upstream of ykoM		6.61972e-05	0.0786026	3.40353e-05	0.652542			ATTATATGTAAGGGTTTTCATTATTTTTTTATAAAAATCCTATATACGAGGTAGATATGAT
1387004	within ykoS	+	0		6.34556e-06	1			ATAAAGATTCCGCCTGGCGCATTTATTTATATGAAACAAGATAAGGAGGATATCGATTGAA
1387048	within ykoT	+	2.89071e-07	0	0				GGAGGATATCGATTGAAACAGTCACAGCCAGTATTAACCATCGTCGTCCCGTGTTTCAATG
1391864	within ykoW	-	9.25027e-06	0.71875	8.94147e-06	0			AGGTTTTTTGAATTTTTGGATAATTTTTCTTGCTAAAACATCTGCTTCGCCTGTTCCTGTA
1392558	within ykoW	-	0		2.88435e-07	1			TCCTTTATGCGTTCGCTCTGTTTAATAAACTTTCGATCTGCATGGGAACTGAATAACAATA
1392598	within ykoW	-	0.00032665	0.926549	0.000174214	0.663907			CATGGGAACTGAATAACAATAACGTTTGGATACAAAAAATAATTAAAGTAACAAAAATTGA
1395269	downstream of ykoY; upstream of sigI		0.000390824	0.683432	0.000329681	0.564305			AATAAAATAACATTTTTATAACATCTTTGTTACAAAAAACACGCATAAAACCCCCTTAATT
1396163	within sigI	+	5.78142e-07	1	6.63399e-06	1			TGTATTATCATTACGGGTGATTATATTTATTTAAAAGATTATCTTAAAGGGGTGCTGCACT
1396270	within rsgI	+	5.78142e-07	0	5.76869e-07	0			TTGCTGACCCCTGACGGACAATTTTTAAAAGCCAAAAATGATCGACACAGCTATGAAATCG
1396447	within rsgI	+	5.78142e-07	1	0				TTTATTTTTATAGTTCTCCCCGTTTTTTCTAATAATAAGGCCTATGCGTATATGACAATCG
1397566	upstream of sspD; downstream of ykrK		3.46885e-06	0.75	0				TGCTCGCCATCTTTTTCATCTCCTTTTTCGATAAAGAAATTCTTAACGCGTATTTAGTTTG
1397634	upstream of sspD; downstream of ykrK		2.89071e-07	0	0				CGGGGTTTATTTATGCTGGCAATTGTTGTGGAGAAAAATAAAACCCCGGCCTCTGAGCCGG
1401003	downstream of ktrD; upstream of ykzP		1.01175e-05	0.0285715	1.41333e-05	0.183673			ACACCGCATATTTTGCGGTGTTTTTTGATTACCAAAAAAAAGATGTGTGCCTCCTGTTCAG
1401493	within ykrP	-	2.89071e-07	0	0				GGCGTCCCGCTTAAGAGGTGCTTTTTCTATTTTAAATAAGCATTTTTGCCCGTTCCTCTGA
1401995	within ykrP	-	0		1.15374e-06	0			ATCTCAATAAATCAAAATGATGTTTATTTAAATAAAAACCGACAAGGAACATCGGTAAGAA
1402465	within ykrP	-	2.89071e-06	1	0				AGGATATGACCGAATACAACAAGGAATATCAATAAAAATTTTGCGTTATCGAAATAACTGT
1402572	upstream of ykrP; upstream of kinE		2.37038e-05	0.54878	2.13441e-05	0.972973			GAGATTATTCCCTGCTGGTACATATTTTAAAATAAAAGATGAAAAAGGAATCTAAAAAAAT
1405077	within ogt	+	2.89071e-07	0	0				CTCGTCTATTTCTCAGTCAGGAAGATTGGGTGGATTGGAAAGAAACGGTTCAGAATACTGA
1405219	within ogt	+	0		8.65304e-07	0.666666			GCCGCTCAGCCAAAAGGGCACTCCTTTTCAGCAAAAAGTGTGGCAAGCGCTGGAGAGGATT
1405524	downstream of ogt; upstream of BSUA_01474		0.0016717	0.675774	0.00140756	0.546106			TTTTTCACGGCCGACATATCATTTTATTAAGTTAAAAAAGTTGGTCTGATGAAAAAGGAGG
1408322	within mtnU	-	0.000320002	0.515808	0.000330546	0.168412			AATTTAGTTAGTTGTCAATATATTTTTTAATATAAATCTTTTCTGATATCATCGAAAACAG
1409015	within mtnU	-	0.00124329	0.800046	0.00123594	0.635473			AGAACATCAGCATGTTTGCTTTCTTTTTCGATGAAAAATTCAGCCTTTTTTATATTTTCCG
1414119	upstream of ykvA; upstream of spo0E		0		1.73061e-06	0.333333	80	5.1	CTTCTAATCCTATCAATATATCTATTATACCTGAAAAATTAACTTATTTAATGAAAATATG
1414139	upstream of ykvA; upstream of spo0E		1.73442e-06	0	0		80	5.1	TCTATTATACCTGAAAAATTAACTTATTTAATGAAAATATGTTTACAAATAAAGTATAATC
1414548	downstream of spo0E; upstream of eag		0.000598665	0.506035	0.000599367	0.455727			AGAGAGCTTTTCGGAAGCGCTCTTTTTTTCTGGAAAAAATTCATATGAAAGAGGGAACTAA
1416451	within kinD	-	8.67212e-07	1	0				TCTGCAGCTATTGTATCTTTTTCTTTTTCATATACGAAAAAGCTGATGACGATTGCCGGAA
1416602	upstream of kinD; upstream of mhqR		0.000206975	0.472067	0.000206231	0.497902			GTATTATATCATTGTTTCTTCTTCTTTAATAAGAAAAAATAACCAAAAAAATTAGAAAAAG
1422760	downstream of ykvI; upstream of queC		1.44535e-06	0.4	2.76897e-05	0.84375			TCTAGGAACCGGGGACTGACTTTTTTATTGTCAAGAAAAACATCATTATGGTAAGATAGCA
1422984	downstream of ykvI; upstream of queC		0		2.88435e-07	1			CGATGTCTCTCGCCGGCGTTTTTATTGCGGAGAAGGAGAGGAATCATGAAAAAAGAAAAAG
1425626	downstream of queF; downstream of ykvN		2.89071e-07	0	0				CGTACAATTTGTACGTCTTTTCTTTTTTATCCGAAAGAAAAAATGCCTATCTAGAGATCAT
1425628	downstream of queF; downstream of ykvN		0		8.65304e-07	1			TACAATTTGTACGTCTTTTCTTTTTTATCCGAAAGAAAAAATGCCTATCTAGAGATCATAG
1429707	within ykvQ	+	0		2.88435e-07	0			TCTTATGGTTATGGCCTATGATGAAAGCCGCCTTGCTGGGCCTACTGCAAGTGTAGGATGG
1430579	downstream of ykzR; upstream of ykvR		8.38305e-06	0.172413	0.000110182	0.900523			GTTTCTCCTTAGAAATGAGGGGGTTTTTACATAAAAAAGACGAGCGAATCCGGGGGGAATT
1431107	downstream of ykvR; downstream of ykvS		0.000296009	0.177734	0.000754256	0.0684512			AAACGCCGATTCATGATCGGTGTTTTTTATGTAAAAAAGCTGCCGGCCGGCAGCTTTTGAG
1431248	within ykvS	-	0.000261609	0.865193	0.000212864	0.607045			AGGAGTCTCTGATGATCTTATAATTTTTATGATTAACAACTGTCAATGAATCTAACTCAAG
1431881	downstream of ykzS; upstream of ykvT		2.68836e-05	0.354839	1.49986e-05	0.769231			AAGTACCAAAGATGGATAAACATGTTTTAATTTAACAATATTTATAGAATTTCAGACTGTT
1432724	downstream of ykvT; upstream of ykvU		0.00267622	0.353316	0.00178137	0.679728			GACAATTTGTCTCAGCTGTGCTTTTTTTCATATAAAGAGTAAAAATAAAATAATTTTTGAA
1434303	within stoA	+	2.51491e-05	0	5.76869e-07	0			AAACAGCCTGCTGTTCCCGCTGTTTTTCTTATGAAAACGATAGAAGGGGAGGACATCTCGA
1434500	within stoA	+	0		2.88435e-07	0			AGTGAATTCGGAACAAAATCAGCAAGTCGTTGAAGACTTTATTAAAGCAAACAAGCTGACG
1434755	downstream of stoA; upstream of zosA		0		8.65304e-07	1			GAAGTGAATAAACATTAATGATAATTATTATCAAAAAGAAATTAAAATAATTATAATTGAA
1437056	within BSUA_01509	-	5.20328e-06	0	2.88435e-07	0			CAAAACCGTTAAGAGCATAACTGCTTTTCGTCTGAAAAAATTCATCAGCAAACGGAACAAC
1437308	within ykvY	+	5.78142e-07	0	3.46121e-06	0			GAAGCGGGGCATACTGCCGCATTTATTCATACGAAAGAAAATGTTTTTTACTTAACCGGTT
1438898	within ykvZ	+	8.38305e-06	0	2.88435e-07	0			CCGCGGAATCCGGGGTTCACCTCTCTTTATTCCAAACAAACTATGAAGTACAAAAAGAAAT
1439153	within ykvZ	+	0.000510499	0.888449	0.000673206	1			AAGGGCACAAAAAAATAGCCATCTGTTTGGCAAGAAAAAAAGGCATGAACAGCCATTTTCG
1446384	within ykwB	-	0.000136441	0.247882	0.000165273	0.0872599			GCTGTTGTGATCAACAGCTCGCTTTTTTATAAAAAACATTTTTCCATTCCATCAAAACGCC
1449191	downstream of mcpC; upstream of ykwC		2.31256e-06	0	0				CAAACATCATTTGTTTTGGGGATTTTTTATTTTATAAGATGAATAGATATGGTAGTCTAGA
1450996	upstream of ykwD; upstream of pbpH		2.89071e-07	0	0				TTCGTAACCTCCTAGAGTTGTTTGTTTCTACAGAAAAATCATAACATAGCTTTTTTGTCAT
1451024	upstream of ykwD; upstream of pbpH		3.84465e-05	1	0				TACAGAAAAATCATAACATAGCTTTTTTGTCATAAAGATTCCAGCACTTTCCTTTGACAAA
1453457	downstream of pbpH; upstream of kinA		2.0235e-06	1	7.78773e-06	0.814815			CAACTAAAAGATTGTGTGCCCTTTCTTTTATTCAAAAATTGACGTTCACCATAAGAATAGA
1453779	within kinA	+	1.85005e-05	0.265625	1.81714e-05	0.396825			ACCAATTTTTGGTTGAAAGCTATTTTTATAATGAACATCATCTGATGCCGTGCACCTTTCG
1453815	within kinA	+	1.32973e-05	0.5	2.22095e-05	0.220779			ATCATCTGATGCCGTGCACCTTTCGTTTTATTAAAAAAGATCATACGATTGTGTGGGTGGA
1454339	within kinA	+	2.89071e-06	0	0				GAGCTGCTGCTGCTGATCGATATCTCTTCAAGGAAAAAATTCCAAACCATCCTGCAAAAAA
1455042	within kinA	+	2.89071e-07	1	0				CGCAGGCGAATTTAAATGGCATTTTTATCAGAACAAGTTATGAAAAAGACAGCATTTATAT
1455453	within patA	-	0.000656479	0.0946719	0.000800117	0.0879597			TATCGTCTGCATTGCTTCACGTTTTTTTAATACAAATAATTCTAAACGGTCTAGGCCTTCT
1456714	upstream of patA; downstream of ykzT		9.16354e-05	0.457413	4.93222e-05	0.409357			GCCTTTTTTCTAAACATACCTTTCTTTTCAGAAAAAAAGAAGACAACCAGCGATTTGATTG
1458110	downstream of cheV; downstream of ykyB		0.000137598	0.310924	0.000206808	0.16318			GTTGCCAGAAAGAGGCACGGCTGTTTTTATTTTAAAAGTAACTCTCGCCAAGTTTTTTAAA
1458633	upstream of ykyB; downstream of ykuC		0		2.88435e-07	0			TCTATATGTTTAGATTATACTTTTTTAAAGTTGAAATGCAAATATTGAATGTAAAAATGCG
1458652	upstream of ykyB; downstream of ykuC		9.53934e-06	1	8.65303e-06	1			CTTTTTTAAAGTTGAAATGCAAATATTGAATGTAAAAATGCGCTTTTTTCTAAGAAAAAAA
1458673	upstream of ykyB; downstream of ykuC		0.225599	0.459465	0.220008	0.45388			AATATTGAATGTAAAAATGCGCTTTTTTCTAAGAAAAAAAGCGCATTTTTAACCTGCATTA
1459332	within ykuC	-	1.15628e-06	0.75	1.81714e-05	0.460317			CCAAAAATAAGAGATGCCAGCAATTTGTTTTTTAAAATATAGAGGATGCCTTCTCTAAAGT
1467047	downstream of ykuI; upstream of ykuJ		0.000132394	0.395197	0.000478224	0.0609169			ATTTAACGGCTGAAAGGCCGTTTTTTTTATGAAATGAAAAAAATATCAAAAAACGATTGAC
1467613	downstream of ykuI; upstream of ykuJ		5.78142e-07	0	0				TTATGGTATGATGCTCAATAGAACTTGTATTATAATAAATACTTGTTGATTTGAAGTTGCT
1478805	within yknT	-	1.44535e-06	0	0				TATTTTCTTTGAGCAGTTTGTTATTTTTCTGATGAAAGTAGCTTGCTTCAAGTTCAGAAAT
1485446	within yknV	+	0		5.76869e-07	1			GTTCTTGATCAAGCGATTACAGGGAGAAACTCGGAGCTGCTGATTCAGCTCATTTTTATTA
1485808	within yknV	+	2.89071e-07	1	0				CATGGTGACATTGCCGATTATGTTTTTTATTTCAACAAGTCTCAGAAAAAAAATACGCCGA
1487886	within yknX	+	1.15628e-06	1	0				TGGAATCGCAGTTATAGTCGCTCTTTTTGTTGGAATCAATATATACCGGTCTGCCGCTCCG
1489180	within yknY	+	2.89071e-07	1	0				TATCAATTGGACGGCGAAGACATTTCTTCATATAAAGATAAAGAACTGGCGGCAGTCCGTA
1490919	downstream of yknZ; upstream of fruR		6.76426e-05	0.717948	4.87455e-05	0.982249			TTTCTACTATGAATATAAAAGACTTTTTTCATTAAAATAAGAAGAAAATGTCGTACAATTG
1492126	within fruK	+	0		1.41333e-05	1			GGAAGAAAACCTGGAAACAGCTTTTTCTGAAGTAAAAGGGGATACCCGTATCAATGTAAAG
1494804	downstream of fruA; upstream of sipT		0.000112449	0.840617	0.000115662	0.426434			GGTTAAGTTATGTATTTTATTCTTTTTTATGATAAAGTAAAAGAAGAGAAACAACTGACAT
1495052	within sipT	+	1.44535e-06	1	0				CATTACATGACGGAGAAAGGCTGTTTGTGAATAAAACAGTCAACTATATCGGCGAGCTGAA
1495479	within ykoA	-	3.75791e-06	0.153847	8.85494e-05	0.185668			TGCTGGCCTAGGACAGCAGGCGTTTTTATTTTGAAAAAGAAGCGACCAATGCAATGCATAA
1498547	downstream of panE; downstream of ampS		5.3189e-05	0.358696	5.99944e-05	0.490384			AAAGGAGGCGGAAAAGCCTCCTTTTATTTACTTAAAAAGCCCAATTTCCGTTTCTGAAGAT
1501075	within mreBH	-	4.04699e-06	1	9.51833e-06	1			GTTCATTTAGGATAATCCCTTTATTTTTGCTGTAAACAAGTATATTAGCTGTTCCTAAGTC
1501968	within kinC	+	0.000199748	0.0274964	4.15345e-05	0.430556			ATGTTTTGGGATTATTTATTTTATTTTATAGGCAAAAACCCGATTAATTGGCCTGTTGATA
1511820	downstream of ykyA; upstream of pdhA		2.89071e-07	1	0				CTGATACTTTAGGGTACCCTAAGTTTGTATGTATAAAAGGAATGCACGTCTAATGACTGTT
1516841	downstream of pdhD; downstream of slp		1.38754e-05	0.9375	1.35564e-05	0.340425			GTCCGATTCACATCGTAAAATAATTTTCATATCAAAAACAGCCCCGCTTTGAGCGAGGGCT
1519378	upstream of speA; upstream of yktA		1.67661e-05	0.689656	4.23998e-05	0.632653			TTAAAATCAGTTTCTCAACCGTTTTTTAGACGTAAAACAAATGAATTATATTATGAACTTG
1523135	within yktD	-	2.89071e-07	1	0				ATAAACTCTTTTTCGTTAATGAGATCTTTTGCGATAAAATCATCAAAAATAAGAGGTGTGT
1523290	upstream of yktD; downstream of nprE		0		1.15374e-06	0	85	8.1	GATTCCCCTGGCCAGGAGAATCTTATTATACATACAAATATATTAATAGTAAATTTTAGCA
1523319	upstream of yktD; downstream of nprE		8.67212e-07	0	5.76869e-07	0			ACATACAAATATATTAATAGTAAATTTTAGCATAAATAAATTTTTTTGTCAATGTTTTTGC
1524232	within nprE	-	2.89071e-07	1	1.7306e-06	1			GTTATCATAGCTGTTTCGTTTAAAGTTTGAATAAAAATAATCGTACACTTTACCGAGGTTA
1529661	upstream of ylaF; upstream of bipA		2.60164e-06	0	1.81714e-05	0			TATAATATGAAAGTTATCTAATTTTTTTAGGAGATGAAAAAGTGAAACTTCGAAATGATCT
1530786	within bipA	+	3.2665e-05	0	4.03808e-06	0.500001			GACGCGGTGAGCTGCACTTGTCAATTTTAATTGAAAATATGCGTCGTGAGGGCTATGAGCT
1532927	upstream of ylaJ; upstream of ylaK		3.03525e-05	0.990476	4.90339e-06	0.352942			TTATTGTTGAATTAACCTTCTATCTTTATGCACAAAAACATATATTTTAGCAGGCATTCAC
1533131	within ylaK	+	2.89071e-07	0	0				TCCCTGCTGTCGTTTTAGAAGAGGTTGATTCAAAAAAACGGTATATGGACGAAGTTGGGAG
1533544	within ylaK	+	3.75792e-06	0.153846	7.78773e-06	0.814815			ATCAGCCAGCAGCTGTTCAGCTCTTTTTACGGGAAAAATCAAATTTCAGTAAACGATGTGA
1535074	within glsB	+	0		5.76869e-07	0			AAACACGACCTGTCAGTGGCGATTTATTATTCCAATAATGTTTGTCTGTCAGCAGGTGACG
1538346	within pycA	+	1.44535e-06	0	8.07617e-06	0			AAGCAGCCTTTGGCAATGATGAAGTTTATGTAGAAAAATTAATTGAGAATCCGAAACATAT
1541227	downstream of pycA; downstream of ctaA		0.000366542	0.147476	0.000200174	0.697406			ATATCAATGATATACACTCTTGTTTTTTATATAGAAAATGTGGAGTGAAACAGATGGTTAG
1543895	downstream of ctaB; upstream of ctaC		2.89071e-07	0	1.38449e-05	1			CTTTACTTTTATACATAGATGGCATTTTGAGTAAAAAAACTCATAATTTAAGAGAAGAGGA
1551757	within ylbE	+	2.8907e-06	0.6	8.3646e-06	0.896552			TCCTTTCAGCTTGAAATGATGAATTTTTATGAAAAAACCATTCCGCATCGGGTGAATCAGT
1553982	within coaD	+	8.67212e-07	0	2.88435e-07	0			GCTTGATGAATCTATTGAGACGTTTTTTATGATGACAAACAATCAATATTCGTTTCTAAGT
1553983	within coaD	+	2.89071e-07	1	0				CTTGATGAATCTATTGAGACGTTTTTTATGATGACAAACAATCAATATTCGTTTCTAAGTT
1555896	within ylbK	+	2.89071e-07	1	0				GTGATCTACAGACGGGAGAAAAGATTGTGTTCCGAAAAGGATCAGTGTCAGATGCAGTGAG
1562810	within bshC	+	0.000875884	0.554126	0.00092501	0.388837			TTTATGAATACGAAGATGAGCGTTTTTTAATTGAAAAAGATAACGGCCGATTTGTCATCAA
1563593	downstream of bshC; upstream of mraZ		6.59082e-05	0.0526316	7.4993e-05	0			ACCCTGACTAGTTCAGGGTTTTTTTTTATGGGTAAACAGTGTAAAATGAAGTTGTGGAGCG
1569729	downstream of spoVD; upstream of murE		1.96568e-05	0.985294	3.17278e-06	0			CGATTGATTCGGGCTGCCTATTCTTTTATTGCAGAAAAAATGCTGATATCTTTCAAGATTA
1571411	downstream of murE; upstream of mraY		1.56098e-05	0	1.03837e-05	0			GAATAATGGAGCTTGAAAAGATTTTTCATATGGAAAAAAATCATGAATATGATAACTACGT
1578118	within ylxW	+	0		8.65304e-07	0			GCAGGTTTTTTGATTTCATTTTCTTTTCAAATGACAAAAGAAAACAACAAAAGCGCGGCTG
1579825	within sbp	+	2.60164e-06	0	0				AGAAATCTACTAACAAAGTGGACTCTTTCTAAAAAAAATAAAAAAAATGTGATATAAAAGA
1585539	within bpr	+	0		2.88435e-07	0			GACGGATCAGACGACACAAGCTAATTTTACGTTAGAAGAGATGAAGAAGGGCACATTAAAA
1587583	within spoIIGA	+	5.78142e-07	1	0				CATTTGGCTTTAAAAGATTTCGGTTTTTCTTTCAAAATTTGTTTTCCTTTTATTTTGCCAC
1587771	within spoIIGA	+	6.07048e-06	0.571429	5.19183e-06	0			GGTGGCTTTCCAGCATTATGGTTTTTTTCTAAAAGAAGAATTGAAGATATTGAAACAAAAA
1591082	downstream of ylmA; upstream of thiQ		2.89071e-07	0	2.88435e-07	0			TTTCATCACATTTGAAACGGCTTTTTTGATTTTAAAGAATAGGAGCGGATTTACATTGGAT
1596878	downstream of divIVA; upstream of ileS		0		1.44218e-06	0			TCCCTTATGGGATGAGAGGGCTTTTTTTATTTTCTGAAAAAATGCAGTGGAGGAATGAAAA
1600247	downstream of ylyA; upstream of lspA		2.89071e-07	0	2.01904e-06	0			TGATATTTCTTTACTCCAGTGCTTTTTATTGATAAAATGCATAATGGATTAAAGTAACCGT
1600714	within lspA	+	0		3.74965e-06	0			TTCACTATGTGTCGGCGTAATGCTTTTATTTATACAAATGCTGTTGGACAGCGGGAAAAAG
1609452	within pyrAB	+	0		2.88435e-07	0			TGGCGGCCGGGCGATGGAGATTGTTTACCATGAAGAGGAACTGCTTCATTACATGAAAAAT
1609626	within pyrAB	+	0		8.65304e-07	0			GGAGCACATTGAACGTGCGGGCGTTCACTCCGGAGACTCAATCGCTGTTTATCCGCCTCAG
1612351	within pyrF	+	2.89071e-07	0	2.59591e-06	0			TAAAAGAAAGAAACTGCGAGCTATTTTTAGATCTAAAGCTTCATGACATCCCGACTACTGT
1612876	within pyrF	+	0		2.88435e-07	0			AAGCCTATAAGGCTGTCAGACTTGAATGGGAGGGAATCAAATCTTGAAACAAATCATCGCA
1614104	within cysH	+	8.96119e-06	0.967742	2.88435e-07	1			GGAATCGTTCTGATTGACTTAATTTATAAAGTGAAAAAAGACGCAGAGATTGTGTTTCTTG
1615916	within sat	+	2.02349e-06	0.857142	5.76869e-07	0			GTGCATACAGCCCGATTGAAGGTTTCTTTAATGAAAAAGATTACGTATCAGTGGTCGAAAA
1616713	within sat	+	0		1.73061e-06	1			ACACCGCTGAAATTTGAGCACAGCTTCTTCTGTAAAAAATGCGGAAATATGGGAACAGCAA
1621586	within yloB	+	5.78142e-07	0	0				CAACCAATACGTCCATGAAACAAGGATTAACAGAAAAAGAGGTAAAAAAACGCCTTGACAA
1622960	within yloB	+	3.32431e-05	0.513043	1.0672e-05	1			ATTATGATGGCTCAGCGGCTCTTTTTTCAAATGAAAGAAAAGCAGAAACAGAGGCGGTATT
1624176	within yloB	+	0		2.88435e-07	0			TACTTTTTTGCTGGCGGGGTCACTTTTAACAAGAAAAAAATAAATTCATATGATATAATCT
1630135	within defA	+	0		2.88435e-07	0			GAAACACCTGCGGAAACCGTGACTGTTTTTGATAAAAAGCTAAAAAAACTGCTTGATGATA
1630492	within defA	+	1.15628e-06	0	6.05712e-06	0.190477			ATGGACCACTTAGACGGTGTGCTGTTTACATCTAAAATAAGTAAATACTATACAGAAGATG
1633623	within yloN	+	2.02349e-06	0	0				CCTGATCTAATGGAAGCCGTTAAATATTATATTAATAAAACAGGACGCCGTATCAGCTTTG
1640435	within yloV	+	4.04699e-06	1	2.88435e-07	0			AAGACGCTGCAAAAAAAGCAATGATCTTAGCAGAAAAAGAAACCGATATCACTGCGCTGAT
1643078	within sdaAA	+	5.78142e-07	0	0				GAACAAAGCGCGGAAGCCATGGCCATTACATTAAAAAATATGCTAGGCCTCGTGTGCGACC
1655200	within ylqB	-	1.15628e-06	1	3.17278e-06	1			ACATAACATAAACAATAAACCGATTTTTTTCATAAAAATCCTCCTTAAAATAGGGTTCATA
1657723	downstream of ylqC; upstream of ylqD		0.00594272	0.733583	0.00867928	0.724602			GAGAGGGCCGGCACCTCCCCTTTTTTTACACGCAAAAAAAGGGTAAACTGATAGAAGCTTA
1663854	downstream of ylqH; upstream of sucC		0		3.17278e-06	0.0909093			ATCCTTCTTTGAAATTTATGTTTTTAATAAAGTAAAAGTTTGAATGTTTAGAAGGATTAAA
1666111	downstream of sucD; upstream of dprA		0		1.73061e-06	1			ACAGCCGTCAAGGCTGTTCCTGCTTTTTCTAACAAAAGGAGGTCAATCTATTGGATCAGGC
1669321	downstream of topA; upstream of trmFO		0		2.88435e-06	0			TGAGCAGGGTCTTGCTCACCTTCTTTGTGTGTTAAAAGAAGGCCTTGAATAATAAACTAGG
1669982	within trmFO	+	0		2.88435e-07	0			AAGAGTTTGACCGTTTTCATGAAGCATTAACATCAGCAGAAACAGTGCCGTTAAAAGAATT
1671081	within codV	+	0		1.44217e-06	0			AACAGGAGAAACGGATACCGAAGTTTCTATATCAAAAAGAGCTTGAGGAGCTGTTTGAAGT
1674451	downstream of codY; upstream of flgB		0		2.88435e-07	1			TTGAATTAGAAAATCTAAAATCTCATTAATCACAAAAAGAACCCTTTTTGAGGGTTCTTTT
1674487	downstream of codY; upstream of flgB		1.44535e-06	0	3.02857e-05	0.0380952			AAGAACCCTTTTTGAGGGTTCTTTTTTTATTTCAAATAAAGGAAATCAATAAGCTTTATTT
1674571	downstream of codY; upstream of flgB		0		5.76869e-07	0			TAATAATTTTAATAAATTTTGCATTTTTCTTCAAAAAGTTTCAAAAATGCCGAAAAGAAAG
1687695	within cheY	+	0		2.88435e-07	0			TTCAGGCCGGCGCTAAGGATTTCATTGTGAAACCTTTCCAGGCTGACCGTGTGCTTGAAGC
1691242	downstream of flhB; upstream of flhA		1.32973e-05	1	6.63399e-06	0.652174			ACAAAACAAAAAGTATATTGAATTTTTCGATTTAAAAGGAGAGAAAAAACAGCATGTCAAC
1692844	within flhA	+	2.89071e-07	1	0				ATATTCAGAAAGTGCTTGCTAAGCTTTTAAAAGAAAAAGTTTCAATTCGAAACTTAGTAAC
1694471	within ylxH	+	0		2.88435e-06	1			AACGTGAGCGCGTTCTGCCAATGGTTTATTCACAAAAAGCGAAGACACTTGCTGTCATCAG
1700775	within sigD	+	5.49234e-06	0	6.05713e-06	1			ATCTCAGATCCATTCAAAGGCATTATTTAAATTAAAGAATCTGCTGGAAAAAGTGATACAA
1702272	downstream of rpsB; upstream of tsf		9.19245e-05	0.00628931	1.15374e-05	0			AAGAGGGACTGCCTTTTATCACCTTTTTTCAAGAAAAATGTGTAATATACATACTCTTGTT
1703832	within pyrH	+	5.78142e-07	0	0				TGCTGAAATTGAGGCAGACGTTATTTTAATGGCTAAAAATAACGTTGACGGTGTGTATAAT
1706357	within cdsA	+	4.62513e-06	0	0				TTTCTTGTACTTTCTGCTTGCCCTTTTTTCATAAAAAAGTCTAATATGAATATGAGACTGA
1707724	within rseP	+	6.64863e-06	0.130435	7.78773e-06	0.555556			GCGATCGGCTTCGGTCCAAAGATTTTTTCTTTCAAAAAAAATGAAACAGTTTATACGATCA
1708847	within rseP	+	4.047e-06	0	0				CATGGAACGATATCCAGCGGCTGTTTTTGTAAACGAAAAGTAAATCAATCAGAGGTGCGAA
1720403	downstream of rbfA; upstream of truB		3.46885e-06	0.25	1.73061e-06	0.5			GTATATCGTCTGTCCTCTTTCTTCGTTTATAAGAAAAAAACTCAAAAGAAGGAGTGAAAGG
1722359	downstream of ribC; upstream of rpsO		0.00476389	0.220328	0.00388204	0.248904			GAAATAACTTGCAACGCACGCAAATTTTATTCTAAAATATTTGCATATAGGCACGATTTTT
1727809	downstream of ymxH; upstream of spoVFA		0.00631157	0.397683	0.00589099	0.464209			ATCGGCTGCCGGAGCCGATGTTTTTTTATATGGAAAAAGCGCATCTTTTATATTCACCGGT
1735718	downstream of ylzJ; upstream of spoIIIE		0.000255827	0.951412	4.41305e-05	0.516339			AAACGTATAAGAATCCAACCCTTTTTTAAGGGCAAAATATGCTATAATAGGGGAATCCTAC
1737578	within spoIIIE	+	0		8.65304e-07	0			ATATTGTTGTCATTGTGGACGAGCTAGCCGATCTCATGATGGTCGCTTCATCTGATGTGGA
1738267	downstream of spoIIIE; upstream of ymfC		4.68295e-05	0.123457	2.36516e-05	0.536586			AAACTGATCACCTTTCTATTTATTTTTTCGACAAAACATGATATAGTTGTCCCAATTGTTC
1742249	within ymfH	+	0.000254382	1	4.90339e-06	1			TTATCGATTTCGTACAGGACCCATATTTTACTGAAAAAACGGTTGAAAAGGAAAAAGGGAT
1743184	downstream of ymfH; upstream of ymfI		0		2.88435e-07	0			AAACATCCCTCCAGTGTGAGGGGTGTTTTTCTGCGGAAAGAAGGAAAGAGGATGAACAAAA
1746098	within rodZ	+	2.89071e-07	0	0				AAGTGATGGCACAAACCATAAAGATTGTAAATAAAAAGGAAGAAAAGTCATCTTAATTACC
1748012	within cinA	+	2.0235e-06	1	4.21114e-05	0.79452			ACGGCTGCCATTTAATCTTAAAGCTTTTAGAGCAAAAATAATATTTTCAGCACATTATCCT
1749301	downstream of recA; upstream of pbpX		0		2.88434e-06	0			GGCTGAGTGAAAAACTCAGCTTTTTTGTATTTTGCAAAAAAATGATAAAAATATTGCTTTT
1749396	downstream of recA; upstream of pbpX		1.44535e-06	1	5.7687e-07	1			AAAACGTGTGCAAAATGGAATTTATTTTGGGAGGAAAAAATGAATGACAAGCCCAACCCGC
1750511	within pbpX	+	2.89071e-07	1	0				GCAAATCTGGGCAAACCATTGTTATTTTGTTCTCAAACATTCAAAATAATGCTAAATTGGG
1754668	within tdh	+	1.01175e-05	0.371428	5.76869e-06	0.0500001			AAACAAATGGGAGCGACTTGTACTGTTTCTATTGAAAAAGAAGACCCGCTCAAAATTGTAA
1758547	downstream of ymcA; upstream of cotE		0.00100741	0.93056	0.000288147	0.905906			GAACAGAAACTTTGTATTTTTATATTTTATTTATAAAAATGCACACTAGACAAATGCCCAG
1764351	within ymzD	-	0		1.03836e-05	0.694444			TATAAAAGCAAAAAGTGCAGTCTTTTTCAATGAAAGTGATTTTGCCAAAATGATAGAGATA
1765442	upstream of ymcC; upstream of pksA		2.89071e-07	1	8.94148e-06	0.258065			TTATAAAAATTGCCCTCTCATTTTTTTCTTGTTACAATAAAGCTATGCCAAAACAAATTGA
1766134	downstream of pksA; upstream of pksB		4.33607e-06	0.133333	0.000257572	0.947368			GCATGCGTCCAAAAGAGTCGCTTTTTTATTTTCAAAGAACAAGGATCTCTGAAAAAAATGG
1766970	downstream of pksB; upstream of pksC		2.89071e-07	1	0		90	7.5	ATCCTTCTGAATCTATTATCCTATTTTTCTTCGAATATCTAAATGATTTTTATTTTCGAAA
1768292	downstream of pksC; upstream of pksD		5.78142e-07	1	3.74965e-06	1			ATTCAATCGTTCGATTGACACTGTTTCTAATTGAATAACTTTATATACTGTTACATAAAGA
1769333	within pksD	+	0.000230968	0.882353	9.37412e-05	0.643077			GGCAGAGAGTGCCTATGCAGAATTTTTAAGATCAAAATCTTTTCAAAAACCGTCAATACCG
1773819	within pksG	+	2.89071e-07	1	0				AGGTCTCAACCGCAACTGCCGTTTGTTTGAGGTTAAACAGGCGTGTTATTCAGGGACAGCG
1776312	downstream of pksI; upstream of pksJ		5.78142e-06	1	0				AGTAGAATCAAAGGTTTATATGGTAATTAACTGAAAATATATATAAATTTTGCAGGTGAAA
1780234	within pksJ	+	2.89071e-07	1	0				TCAAACAGCCTCTGATCGAAAAGTGCTTACACGCACTGTCACGCCAGAGAACTTGGCATAT
1796325	within pksL	+	0		2.88435e-07	0			GCCGGTTTAATAAAAGATAATTTCATTATGAAGAAAAAGAAAGAAGAGGTTCAAACCGTTC
1797177	within pksL	+	2.89071e-07	0	0				AAATCAGAACCTGAAAAACAAGAAATCCCAGTTATCCCAAGAAAGTCTGGATTTCTTCCTT
1804805	within pksL	+	2.51492e-05	0.873563	5.48026e-06	0.894737			GTCAGGTAATGAAAATATGCCGTATTTTGATATAGAAAAAACAGATTTGTATTTCAGCAGA
1809929	within pksM	+	0		2.88435e-07	0			ACGTCATCCTCATATTCACGGGATTGTTCACTCTGCGATGGTTTTATTTGAGCAAAGCCTG
1813103	within pksM	+	6.64863e-06	0.956522	1.73061e-06	0			AATTGCAGGGCTGACAAAAATACTTTTTCAGTTTAAATATGGCCAAATTGCGCCATCATTG
1813559	within pksM	+	2.89071e-07	0	0				GGATCTTGAGAGAAAGCTGAACGATTTTATCGAAAACAAAGCAGACAGCCTGTATCTGGAT
1818260	within pksN	+	1.73442e-06	0	0				TGAAATCAGCAGATATTATGCCTTTTCTAAAAGAAAAAGCAAAAGAACCTTTCCAGTTGGA
1832940	within pksN	+	0		2.88435e-07	1			AGGCATACAACCGCCAGACGGGCCGACATCACTAGGAAACTCCAAAGCAACTCTTAACGGA
1835751	within pksR	+	0		2.88435e-07	0			GGAGAGCTTCCAAAAACCATTTTATTTGAACATAACAACACAAAAGAACTCGTCGAATATT
1837387	within pksR	+	5.78142e-07	0	0				GCCAGCAGGAATTCACTGCCGTTTTTTCAGCCAAAACAAAATGGAGCCTGCTTAGCTATCT
1838886	within pksR	+	2.89071e-07	0	1.12489e-05	0			ACTATTCAAGAGTTAATCGACTTTTTTGCGGACAAACATGAAGCATCTTTTGCTCAGCTGT
1846885	upstream of aprX; upstream of ymaC		2.89071e-07	0	0				ACCGCTAATAACCGTGACAATCAATTGATTTTTTGAAACCGGGAACTTTTTCACTGATGAT
1847619	within ymaC	+	0.0449985	0.425873	0.0495611	0.406307			CAGAGAGAAGCATTTTTTGATGATTTTTATTATAAAAATAGAAAATACACAAAGAACAGTG
1848050	within ymaD	+	5.78142e-07	0	0				CATTGTCAACGTTACAAAAGGAGTCTTTACATACAAAAAGATCATTCACCGTCCCTCTGTC
1848954	upstream of ebrA; downstream of ymaG		8.03617e-05	0.766187	0.000264206	0.746725			ATCATGAATTCTCCTCACTATATTTTTAGATTAGAAAAAAAACTTCAGCTAGAAAAATATT
1848972	upstream of ebrA; downstream of ymaG		0		4.03808e-06	1			TATATTTTTAGATTAGAAAAAAAACTTCAGCTAGAAAAATATTAGTGTATGCCTATGTATG
1851276	downstream of ymaH; upstream of ymzC		2.89071e-07	0	5.76869e-07	1			TGACCATGCCAAGGCACGGTCTTTTTTTATGAGAACAACATACGGAAGTAAAAATGGTATA
1852066	downstream of ymzA; upstream of nrdI		5.78142e-07	0	0				TGCCTGATTTGATCAAAATATGAATTTTTCATAAAAACGAATCTATATATTGTGTTTTTGC
1855607	within nrdF	+	0		3.17278e-06	1			GCCGCTCAAAGATGATGACTTTTATTTTGAAGATGAAAAAGAGCAGATATAATATCTGCTC
1863353	downstream of glnA; upstream of ynxB		2.89071e-07	0	4.90338e-06	0.705882			TGGCACTAAAAGTGTCAGGGGATTTTTTATGTTAATAGGTAATAAATTATGGAGCGGCACT
1863887	within ynxB	+	0		1.73061e-06	1			GTCTTGTATACATCATACCAACACTGTTCAATATAATAATAATTTATAAATTTTCAAAAGT
1864587	downstream of ynzF; upstream of ynzG		2.91962e-05	0.633664	3.17278e-05	0.781818			TCATATTTCCCGTAAGTATTACTTTTTGGATTTAATAAATTTTAAAGCGTGTTTGTTTCAC
1864898	within ynzG	+	0		4.03808e-06	0			CTGCTTTAATTATGAGTAAAATTGTTTCTTAATAAACAGTTTATGTCCCTTTTAAATTTAT
1866196	within ynaC	+	4.10481e-05	1	0				ACAACAGCTCAATCAAGTGGTTTTATTTCGATAAATAAAAATACATTTTATGATTTTGATG
1867295	downstream of ynaD; upstream of ynaE		0		2.88435e-07	1			CCTCTACTTAGAACATATTAGTTAAATGAAGGTGATATATAAAGTGATATGACAGTGATTA
1867745	downstream of ynaD; upstream of ynaE		0.000110425	0.102094	0.000295357	0.956055			ATCACAGGAAGGAATTACAATTTTTTTAGATCTACATAAAATCATCTGATTAACCGAAAGT
1867984	within ynaE	+	1.44535e-06	1	1.44217e-06	1			AAACCTCAATCATTTTTAATGAATTATTTGAACAAAATGATGACATATTCCTTGTGACGAA
1869764	within ynaI	+	4.4806e-05	0.554838	3.317e-05	0.67826			TTGATCTCCTTATTCCTTTAATTTTTTTAGAGGAAAAGTGGGAAAAACTAAAAAAAGTGAT
1870123	downstream of ynaI; upstream of xynP		0.00387673	0.38461	0.00441622	0.61224			TTGTTTCCAGTCTCAATTAAAATTTTTAAGATTAAAATAAGTTTGAAGGAAAAATCATAGT
1870139	downstream of ynaI; upstream of xynP		2.60164e-06	0	0				TTAAAATTTTTAAGATTAAAATAAGTTTGAAGGAAAAATCATAGTGTTTAACACAGCCATT
1871794	within xynP	+	1.73442e-06	1	0				CGTTTATTCCAAGGCTTCATCAATTTTTGGGGAAAAAGAAATTACTAAACTATGCATTATT
1873708	within xynB	+	1.15628e-06	1	0		92	10.8	TTCCTCGTGAAGTAAAGTATGTATATTTAAGAGTAAATATTGAAAAGGACAAATATTATTA
1873910	within xynB	+	8.15179e-05	0.900709	3.37469e-05	1			TCATATTCCGGCCGACTTTAGATATTTTCGTTATAAAGAAAAATAATTTGCACATGAAAAA
1874664	within xylR	-	2.89071e-07	0	0				CATATGCGCCAGCATTTGCCTCATTTTCAATAAAAACAGGCACATTGTACTTCTCTTGTAT
1874990	within xylR	-	0		3.74965e-06	0			TCTATTCCAACGGAGTATCCTGCCTTTTTATTAAAAACAAGCATGACAGGTCTTCTTCCGC
1874991	within xylR	-	3.46885e-06	1	0				CTATTCCAACGGAGTATCCTGCCTTTTTATTAAAAACAAGCATGACAGGTCTTCTTCCGCC
1877800	within xylB	+	2.89071e-07	0	0				CTTTAAAGGGAAAGTCCACTTTTTTAATCATGGAAAAAAGGATTCTTTTTATACGATGGGC
1878912	downstream of xylB; downstream of yncB		0		2.88435e-07	0			CTGCATTCTGCTAGGTTTGCTGCTTTTTTTAACAAACAGTGTTTTTCTATTTCACACAGCC
1881433	downstream of yncC; downstream of alrB		2.39929e-05	1	4.32651e-06	0			CTCTCTTCTTATAGGAGGGATTTTTTTAGTTTCAGAAAAAACAAAATCCCTCTGGTAGAGG
1884143	downstream of yncF; downstream of BSUA_01899		2.54382e-05	0.340909	8.97032e-05	0.585209			GGTTTCAGCCAAGGTACATATAAATATTATGTATAAAATGAATATTTTAATACGAAGGATT
1884177	downstream of yncF; downstream of BSUA_01899		2.02349e-06	1	0				AAAATGAATATTTTAATACGAAGGATTTAATTAAAAACAAAGTTTAAAAAGGGAAGTTTTG
1884360	within BSUA_01899	-	2.0235e-05	1	0				GCATGGATGCTAAAATTATAATACTTATATACATAAAGATGCTCCTTTTATTATATTTACA
1884792	within cotU	-	5.78142e-07	1	2.01904e-06	1			ACTTTTTATCATGGTCATCATACTTTTTGTCGTAATCATAATGTTTTTTATCATGATCATA
1884918	within cotU	-	6.07049e-06	0.0952381	2.30748e-06	0			AAGTATAATACTCTTCTTTATATTTTTTATAATAACCCAATTAAATTCCTCCTTTATGTTA
1885351	upstream of cotU; upstream of thyA		0		2.01905e-05	1			GATCAAATGAATGAAATTAGAGAGAATTTATTTTAAAGAAAGCCCAATTGCACATGGACAA
1886746	within BSUA_01902	-	0		5.19182e-06	0			AGATTAACTCTACAGTTAATCTTTTTTATTCAGAAGAAAATATCCTAACTTTGAAACTAAA
1886749	within BSUA_01902	-	4.62513e-06	1	0				TTAACTCTACAGTTAATCTTTTTTATTCAGAAGAAAATATCCTAACTTTGAAACTAAATAC
1886867	within BSUA_01902	-	3.75792e-06	0.923077	6.95128e-05	0.0746888			TATCCAGCAGGTATCAACGCATTTGTATTACACATAAAATATATAGATATTAGAAGTGCTA
1888295	within ynzK	-	0.000328095	0.679295	0.000132103	0.674672			AGTAAAATGAGATAAAATACGATGTTTCTATACAAAAAACCTCTCCTTTTATGTAGGATCC
1888642	within cotC	-	5.78142e-07	1	2.30748e-05	1			TATTTTTTATCATAGTCATCATATTTTTTGTCGTAATCACAGTCATAATCTTTTTTATCAT
1890853	downstream of ynzB; upstream of BSUA_01910		0.000742622	0.271311	0.00107644	0.358789			ATGATGAAATGTTCATCATGCTTTTTTATTGAGAAAAAAGACGAACATAAAAAATAGGTAT
1893940	within yndF	+	8.67212e-07	0	0				ACAACATTACGCTGACCTATCAATTTGTTAATGAAAAAGCGGCAGGCGCGGGCACAAGCGG
1894986	downstream of yndF; upstream of yndG		0.000450084	0.564548	0.000728586	0.80285			CCTCTCTTCTCTTTTTTATGCATTTATTAGGATAAAGATACTTTTTTTGGAGAGATATACA
1896174	within yndH	+	1.73442e-06	0	4.61495e-06	0			ATAGAATGGAATCGTACATTTTTCTTTAAAGGCAAAAAACGTTTCTTTGATGCGTTAATGA
1896402	within yndH	+	2.31256e-06	0.875	2.88435e-07	1			GGTACATCCGAAGTTTGCGAAACGTTTGATGAAAAAAAGAATTGTTTCACCATTGAAGTGC
1898381	within yndK	+	0		2.88435e-07	1			GAAGCGAATGATCATGGACATGCTGACCGGATGATCAAACAGCGCGTCCTTTATATTGCAG
1899446	within yndL	+	0		2.88435e-07	0			TTTCGAAAGTCTTTGTTCGGCATCTTTTCTTTAAAAAGCAGAGCTGTTACTCAAAATGAGA
1899770	within yndM	-	0		8.65304e-07	1			CCAAATGGTGAGAAATCGTTTCTTGTTTGGGTTAAAACAAATACCCAAAGAATAACGAATG
1900162	upstream of yndM; upstream of fosB		1.44535e-06	1	1.3268e-05	0.478261			GTATTTTTTTCAGCTGTATGAAACTTTCTTATGAAAAAAGTCGTATATGTGGATGATCAGC
1907338	within ccdA	+	8.96119e-06	0	2.88435e-07	0			GGTACCGTTTCTTTTATTGTCTTTTTTTATCACAAAGCTGAAGTGGATAAGGAAGAACCAG
1907535	downstream of ccdA; upstream of yneI		0		2.88435e-07	1			TCGTACTACTACTAATCCTTTTGTTTTTGGTACAATAAGACTATTATCTGTGGAAATCGAT
1908251	within yneJ	+	3.75792e-06	0	2.59591e-06	0.444444			CACTTTAGGTGTGATTTTCTCTATTTTTCTAATCAAAACTTCTAAGTTCGAAATTAAAAAT
1909309	within cotM	-	3.15087e-05	0.0458715	0.000103836	0.00277778			GATTTTCGCATTCGACTTGAATGTTTTTGTCATTAAAATAAAAAGGAAGCATCATTTGTTT
1910110	upstream of sspO; upstream of citB		5.20326e-06	0.666667	2.30747e-06	0	100	6.8	ATTTTTCTCATAAGTCGAACTTATTGTATTTAATAAAAACATTGATATTTACTTATGTATG
1913005	downstream of citB; upstream of yneN		2.89071e-07	0	0				AGAAGGCATTTCGCTTTCTCTTCTTTTTATGACACAATGTGCTGCGGAGGTGGCATATGCT
1913561	downstream of yneN; upstream of ynzL		0.000291673	0.0891972	0.000129219	0.189732			GGATCTTGATTAGATTCAGTTTTTTTTATACTCAAATATGCTTACAAGTTTTCAGAATTGG
1914522	within yneP	+	4.04699e-06	1	5.19182e-06	1			CTGTCCCCAGTCGTTGATATCAATATTTCCTATAAAAAGCCGCTTCATTACGGAGAAACCG
1914669	within yneP	+	0		5.76869e-07	0			ATCAAAGCCACCTCATCTCATATTTGTGTGGATAAAGAAAGCTTTAAGCCAATTCAATTCC
1915062	within yneQ	+	2.89071e-07	0	2.01904e-06	0.571429			CTAACCGATCATCTTATACGATTTCATTTGTAAAAAAAGAACGCACATGAAGTGCGTTCTT
1916088	upstream of plsY; upstream of yneT		2.13912e-05	1	5.48026e-06	1			TTCTCCTTTTTCAAATTCCCTTCTTTTTATTTTAACATGAGATGTCATGATCTGATGATAA
1919952	within parC	+	2.60163e-06	0.777777	1.44218e-06	0.8			GCTGATGCCAAAGGCATTTTGAATTTCTTATATAAAAATACTGATTTGCAGATCACATATA
1921579	within BSUA_01948	-	0		3.74965e-06	1			AGAAAATAAGCCTAAAATCACCATTCTTAAGATAAACAACATGTTTAACAGCCTCCTCATA
1921828	within ynfC	-	0		2.88435e-07	1			ATTTCTTCTCATCATCAGCATTTTGGCCGGCTTTCATCTCATGCATTTCCTGCTGGTCGGC
1922009	upstream of ynfC; upstream of alsT		8.67213e-07	0.666667	0				CCCTCCTTTAATATTACTGAATATTTTTATAATAATACCCCAATCCATCCTAAAAGTAAAC
1922053	upstream of ynfC; upstream of alsT		0.00030815	0.787055	0.000115951	0.281094	101	32.2	CCATCCTAAAAGTAAACCTGATTTATTAAATTTAAAAATAAATTTAACTTTGTTAAGTATA
1922105	upstream of ynfC; upstream of alsT		0		1.1249e-05	0.871795			TTAAGTATATATCTTTTTGCTTATTTTTGAAAGAGAAAACTTCTTTTATTAGCGTATGTAT
1922397	upstream of ynfC; upstream of alsT		2.89071e-07	1	0				GAAAAAACTTCCTAATTCGTCATATTGTGATATAATAAAACTCGTTATGTTAAAAAATCTA
1933082	upstream of nrnB; downstream of yngE		0		3.17278e-06	0			AAATGATACATAATGTAGGCCCCTTTTTATGATAAACTGACAATTGCCGCTAGAGGTGCGG
1935537	within yngF	-	0.0125541	0.679983	0.0110384	0.714424			GGTGATCAACGCCATATGTTCATTTTTAACAGTAAAAAGAATAGAATCTCCCATTGTATGC
1941212	within ynzE	-	0		5.48026e-06	1			ACCGCGAACTGTGATTGATCGAGTTTTTGATAGAGAAAGAACACAAGGCATAAAACAAGAG
1941490	upstream of ynzE; downstream of yngK		0		4.90339e-06	1			CCATATTCATGTGAATCTCACCTTTGTTTTTTAAAAAATTCAGCGGTTTACCATCGTTTCC
1942496	within yngK	-	8.67213e-07	1	1.21143e-05	0.214286			TCAGGAAATTCCTGTCCCGCTATTTTATAAGGGTAAAAATAATCATCCATATGAACAGCAT
1943527	within yngL	-	0		5.76869e-07	1			CCCGTTTTGATCAACAATCCTTTTCTTTTTCATAAAAGGTTTTCGGATAAATTCTGTGATT
1961947	within ppsB	-	0		2.88435e-07	1			CCTGATGAAGCTGTACAGGGTAATTTTCAAAAACAAAAATATGATCGATCAACCCTTGCTT
1964364	within ppsA	-	2.89071e-07	0	0				TGAAGCGCGTTAGCATTGAATCCTTTTTCACTGAAAAGCATGACGGACTGGTTGTAATGAT
1970851	upstream of ppsA; downstream of dacC		4.62513e-06	0.0625001	5.68216e-05	0.0304569			ATATGCACTATATTAACGGATATTTTTTAAAGTACAATAAAAAACATTAAATTTTTATAAC
1970893	upstream of ppsA; downstream of dacC		0		4.03808e-06	1	104	150.8	AACATTAAATTTTTATAACATTTTTTTTGAATATAGTATTATTTCTTTATTTTTCGTTTCT
1974044	within yoeA	-	6.64863e-06	1	0				CGGTGCGCAATGTAAAGCGTCTCTTGCTCGGTTAAAAATAACGATAAAATCTGATGTGAAA
1975170	upstream of yoeA; upstream of iseA		1.243e-05	1	0				GAAATCGTTTTTAAACATGCCCTCATTTTTTGACAAAAACAGGATATGTAACATGTTATTA
1975259	upstream of yoeA; upstream of iseA		8.67212e-07	0	2.59591e-06	0			CGATTCTTCTAATTTTACACATCTTTTTAGCTTATGAAGAATAAACTAGCAAGTAATGGCG
1975301	upstream of yoeA; upstream of iseA		1.87896e-05	0.815384	2.30748e-05	0.274999	105	6.4	AAACTAGCAAGTAATGGCGTATTTTTTGTGAGTAAAAGAATAAAAAATAATTTATGCAAAA
1976754	upstream of yoeC; downstream of yoeD		0		2.88435e-07	1			CCTTAAAAACCGTTATGTAACATTTTGAGGTCTATGTTACTATTATAGCTGAAAAACGTTG
1979263	downstream of ggt; downstream of ftsR		0		3.46121e-06	1			TGAGTACAGTTTTTTCATGCAGATCTTTAAAATAAAAACTGACAAACGTCTTTATTCTGCT
1985548	within gltA	-	7.60256e-05	0.851711	3.69196e-05	0.179687			GGTGTCAGTCGTTCGTTCATCTTTTTGTCTGATAAAATTAACAAACTTACGCCTTGGCTGA
1988034	within gltC	+	2.4282e-05	0.428572	1.15373e-05	0.9			TCTCTGACATAACGGGAAAAATATTATTTACTGAAAAAATTTACGCGCTTGTTCCATTAAA
1990653	upstream of proH; downstream of rtp		0.000100886	0.553009	0.000125469	0.613793			TTCACACTGCTGCGCCGGGTGTTTGTTTCTATTAAAAATTATCTGAGAGAGCTTTTTCAAT
1992140	upstream of yoxD; upstream of yoxC		2.48601e-05	0.139535	1.03836e-05	0.555556			CAAACGAACTGTGTAAATATCATTTCTTCTGATTAAAAAAACGGATACAGGGTAATGACAT
1993948	downstream of yoaA; downstream of yoaB		0		8.65304e-07	0			TTCTCTTGGTCTGTGCCACATCCCTTTTCCTTTAAAAAGATAAAAAGCGCCCCTCAAACAG
1994672	within yoaB	-	3.93137e-05	1	3.74965e-06	0			TCTTTTCTTCTTTTCAAAACGGTCTTTATTGATAAACAATGCAAAGAATGCACCGAGACAT
1997056	within yoaD	-	4.8853e-05	0.142012	5.48026e-06	0.157895			TATCGCACCGCTGATTTTATGTTCTTTTAATACAAATAAAAGATCTTCACGGTTTACAACA
1997844	upstream of yoaD; upstream of yoaE		0.00256319	0.689297	0.0017756	0.454028			TGCAAAACATCCTTTTCATCGTATTTTTCATAAAAAAAATCTCTTTCCGAAGATGGAAAGA
1998060	upstream of yoaD; upstream of yoaE		0		4.61495e-06	1			TGTAATTTTCAGAATGAAGAATACGTTTATCATAAAGAAGACTCAGATTGATGTCAATCTC
1998250	within yoaE	+	0		2.88435e-07	1			TGGACTGCCCGGATCAGTGCGGATTGTTAATACATAAAAAAGACGGGAAAATCGTAAAAGT
1998886	within yoaE	+	0		8.65304e-07	1			CACTTGCTCTTGGCATCATGCACATTTTATTTAAAGAAAACCTTCATGATGAAGCATTTCT
2000429	within yoaF	+	0.000112159	0.626289	9.51834e-05	0.727273			TATTTACTTTTACATTGGACTTTTTTTAGGAATAACAACGACTGAAGCAAAACAGTTAGCT
2002201	within yoaH	-	5.78142e-07	1	0				ATGGGGGTTGCACGTAAGTAGCCTGTTTAATATTTAAAACGATTAATGACGGTTTGAAGTT
2003786	within yoaH	-	1.15628e-06	0	0				TTTTGTCTTTAAGTTCTTCATTCTTTTTCACAGTAGAAGAAATCATAAATACTGAGGAGCC
2004838	within yoaI	+	3.17978e-06	0	0				TCTTGGTTTTTTCAGCGCCTAAATTTTTCTTTGAAACAGATGAAGCTTATGCTTTTTCAAT
2005055	within yoaI	+	5.78142e-07	0	0				CGATAATGTGGAAGCAGCTAAAGATTTTATGACAAAAAGCTCTTTTCATGCCTTTACCTTT
2005700	within exlX	-	5.78142e-07	0	0				GAAAAGATCCGCTGTTTCGTATTTTTTATTCAGGAAACTGAACATGGCCCGGTACTGTATA
2008248	within pelB	+	0.000134129	0.131466	5.13413e-05	0.398876			CCAGGTCTGATGAGATACGGTTACTTTCATGTTAAAAACAATTACAGCAATAATTTTAACC
2009658	downstream of yoaM; downstream of yozS		1.73442e-06	1	0				AAACTTAAATAAGCAATGTTATTCCTTTCATATAAAATAGTTTACATTTTTATAAAATCGC
2010327	upstream of yozS; downstream of oxdD		3.46885e-06	1	0				AAACACAGGCCAAAATTCAGCTCTATCTACTTTAAAAAGATATGAAGGGCAGCTGTGTGAT
2012187	upstream of yoaO; downstream of yoaP		1.58989e-05	1	3.74965e-06	0.846154			ATGTTTTTCCTCACTTTCCTAACTTTTTAGTAGGAAAATACGATCAAAATGTTACCGAAAA
2012268	upstream of yoaO; downstream of yoaP		5.78142e-07	0	0				GATCTAACAGATGACTGTCTAAACTTTTGACTTAAATTAAAGTGCTTTCTAAAGACAAGAT
2012370	upstream of yoaO; downstream of yoaP		0.000639136	0.369065	0.000709838	0.323446			GAGTCAAGAACCTTAAAATGGCTTTTTATTATTAAAAATCAAGCTAGTGTATTAAGTAACT
2015832	upstream of yoaR; upstream of yoaS		0		2.88435e-07	0			TCCCAGTGATGAGGGATGCTTTTTTGTCTTGTCAAAAATGAAAAGGGTCTCCTATAACAAC
2015893	upstream of yoaR; upstream of yoaS		4.62513e-06	0.9375	0				AAAAAATCAATCCATTTCAATATTTTTTTATTGAGAAACGATAAATTTTTTGTTACATTCA
2018989	within cyeA	+	0		2.59591e-06	1			TTGTCGATTCAGGGAAAACCTCTGTTTTGGTATATACAATGCCTATATTTGTTACGGTGAT
2022720	within yobA	-	3.64229e-05	0.523809	5.48025e-05	0.910526			TTATCTATATGAGAATTCAACAATTTTTTTATAATAATTCATATTTTTGTATCGTTGCACT
2023112	upstream of yobA; upstream of yobB		0		4.61495e-06	0			TTTCTTCCTCCTCTTTAAACTCATCTTTAAAATAAACAACAGGATATCACCCAACCCATCT
2023705	within yobB	+	5.78142e-07	1	0				TTACTCAATCGGGTTTTACACGGCTATTTATACAAAAGTTGTTTAAACTTATAAAGGAGCT
2024873	within pps	-	1.15628e-06	1	0				GATGGCCGACATTAGGCTCAAAATTTTTAATATTATTAAGAATCATTGGGACAAGTGTAGT
2025258	within pps	-	1.44535e-06	1	5.7687e-06	0			AGCAGTTCGAATTAGAACCGAACTTTTTGGGTTAAATAAAATCTTCTTTAATTCCTGAATA
2027079	upstream of pps; downstream of xynA		5.11655e-05	0.576271	6.92242e-05	0.145833			GGATCTGGTTAACTACTAGATATTTTTATTTTGAATAAGGCTTATGTTTGATAAAGAAGGG
2028000	within xynA	-	0.00361743	0.572079	0.00352236	0.488372			CGATAATCCAACTAAGAAATTCTTTTTAAACTTAAACATATGTTACCTCCTATAATATTTT
2028499	upstream of xynA; downstream of yozV		2.89071e-07	0	0				AGTTTTACAAAGAAGTTGCAAGATTTTTATTTGAAAGGGCTCTGAAAAAGAAAAAAAAGAA
2028604	upstream of xynA; downstream of yozV		8.96119e-06	0.548387	8.94146e-06	0.612903			AAAATAAATATCTTTAACTTTCTTTTTTTATTTAAAGAGGGACTGTATATCCCTCTTTAAA
2029827	within yozH	-	0		1.44217e-06	0			CTTGCAACTGTCTCAATCCCTTTGTATAAGTATAATAAAAAGACAAATGAATTTTTATCTG
2029901	upstream of yozH; upstream of yozI		0		2.59591e-06	1			TAATAAGGACACTATAATAACTTACTTTAAGCCAAAACATCCAAATAAAAAGGCTGGTTAT
2029938	upstream of yozH; upstream of yozI		4.62513e-06	1	1.21143e-05	1	109	7.4	CATCCAAATAAAAAGGCTGGTTATAATTATTATAAAAATCAATAGGAACTATAAATATATA
2030409	downstream of yozI; upstream of yobE		5.78142e-07	0	0				TATTATTGTACAGTCTATCAGAACTATTTATAGAAAAACTATTTAATGTATTGTATAAATA
2032503	within yozW	-	2.60163e-06	0.333334	1.26911e-05	0.75			TCTCGTATTCATCATCTGGATCATTTTTATCAACAATAATGATCTTCTCGCCAATCTCCGT
2032998	within yozX	+	1.53208e-05	0.773585	1.03836e-05	0.527778			ATCGATAACGATCCATCCTTATATGTTTAGTTAAAAACTATCTTTTATTTAGACTTAATGG
2033830	within yozY	+	0		1.73061e-06	0			TTACTCAATTCAGTTTTATACGGCTATTTATACAAAAGTTGTTTAAACTTATAGGGAGCTT
2034458	downstream of yozY; upstream of rapK		0		1.44218e-06	1			CGTTTTTCCTTCTTAAAATTTTCTTTTTTTATAAATATCTTCCCAAAACAACCACTTTCCC
2034814	downstream of yozY; upstream of rapK		0.00275976	0.475542	0.00208307	0.342841			TTGAGGAGGGTATTTTTTTCGTTTTTTCAAATGAAAAAATTGCAGAAAACTTTACATCCTT
2035749	within rapK	+	2.89071e-07	1	0		113	5.5	GACGAAAAAATGAAAGCCATTAATTTTTACAATAAAGCACAGGAAAGACTCATATTAATGG
2037067	within yozK	-	0		2.88435e-07	1			TGAAACTCTGATGAAAAGCTTCATTTGTGGATTTACAATGTATATTCTTGGATCTTCAGGT
2037728	upstream of yozL; upstream of yozM		0		3.17278e-06	1			TCAGAACAAAAGTTCGATGTAAATGTTGGTAATAAAATATAAAGGTCAATAATGATATCCG
2038208	within yobI	-	2.89071e-07	1	0				ACATTAGTTATTCTTTATTTTTTTTTAGTATTCACACGTAATCTCTCTCTATCTTCTTTAA
2038358	within yobI	-	5.78142e-06	1	0				GCAATTTCAGAGTAAGGTTCCCCTATTTTAGTTAAAAATTCAGTAATTGATTCATTATCAA
2039237	within yobI	-	2.89071e-07	0	0				TCAATCTCCTCAGTAAGTAAAACTTTTTCAACAAATATATCAATATTGTCATTTACGTAAT
2039922	within yobI	-	0		5.7687e-06	1	116	12.6	AGCTGTAAGGCAATGACTCGTGGTTTTTAATACTAAATACAAATTTAATATCGGAAAGACT
2040042	within yobI	-	1.15628e-06	1	0				GACGTAGCAGGTAAACAAGTAATTTTTTCTCGTAAAGCTTATCAGAAAATACATCCTTTGA
2040085	within yobI	-	8.67213e-07	0.666667	0				AGAAAATACATCCTTTGAATTCATTTTTGTAATTAATACTTGTAAAGATTGCGCTCTTATT
2040670	within yobI	-	8.67213e-07	1	0				AAGATCAATTGCACTTAGTTTTTGTTGGTATATAACAAATTCATTAAAAATATTCTTTAAT
2041073	within yobI	-	2.0235e-05	0.4	5.45141e-05	0.280424			TTGGAGGCTTCAAAAAAATATAATATTTCATCTAAATATTTATCAAATATAGAAGAGTTTT
2042048	upstream of yobI; downstream of yobJ		8.67212e-07	0	0				ACTGTTTCATATTTAAATTGAATTTTTATAAGCATTAATTGCTTCATTTCGCAGCAGCATA
2043429	within yobJ	-	2.89071e-07	1	2.59591e-06	1			AACTTTATACCAATTATAATTCTTGTTTAGAGTAACAAATATACTTCTATATTCTTTATTA
2043917	upstream of yobJ; downstream of yobK		2.31257e-06	1	3.17278e-06	0			TTAATACGGGCTAAAATAAAAAAGGTTTCATATAAAACGGGACTAGAAAACTTCTGTCACT
2044110	within yobK	-	1.12738e-05	0	3.86503e-05	1			CCCAGTCATCTTTCGCTTCCTGAATCTTATTATAAAAAAATTCAATAAAGCTGTCTGCAAC
2044373	within yobK	-	2.89071e-07	1	0				CCGAATAAACCACCAGCACCGTATTTTTCTAAAAACCATTTATAACTGTTGGGGAGATCGC
2044481	within yobK	-	0		8.65304e-07	0			TCTGTAAATATAGCATTTTGTTTATTTTCATTAATAAAGTTCTCAACCTTCGAATAAATCA
2047859	within yobN	+	1.44535e-06	1	0				TTCCTCAATTAAAAACAAACATTCTATACCATCAAAAAATGATGAAAATGTCTCAGGGTGA
2048983	within yobO	+	2.89071e-06	1	5.76869e-07	1			AAAGAAAGAGGTGTCTTTAGAATGGTTCATTTTAAAAACTGCCCTGATCCTTCTCTAAACG
2050324	within yobO	+	2.89071e-07	0	0				TTATCAGGCGGATCAAATAAAACTGATTATATTAAAATTTCAAATTTTGATATTTATAAAT
2051427	downstream of yobO; downstream of csaA		5.78142e-07	1	2.88434e-06	0.1			GATACGCCGACCAGTTCAATATATGTTTATCCAAATAATTAGATCTCTTTTCTAGGTTCTT
2051537	downstream of yobO; downstream of csaA		5.66579e-05	0.367348	4.09577e-05	0.260564	120	18.6	AATATACTATCGTAATTAACTTATATTATAATCAAAAAAATTTTGACAGCTGTTCCTTCTC
2051767	downstream of yobO; downstream of csaA		0		5.76869e-07	0			ATCACACCTAAATCTCACTGAGTTTTTTCTTACAAATAAAATGAAAACCCTTTCCATTCTA
2052366	upstream of csaA; downstream of yobQ		2.89071e-07	0	2.88435e-07	0			TATTGTAAAGGAGATATACAATATTCTTTTAACTAAAGAGCCATCATTTTTTATCCGAATA
2052367	upstream of csaA; downstream of yobQ		4.9142e-06	1	0				ATTGTAAAGGAGATATACAATATTCTTTTAACTAAAGAGCCATCATTTTTTATCCGAATAT
2052390	within yobQ	-	2.89071e-07	1	0				TCTTTTAACTAAAGAGCCATCATTTTTTATCCGAATATAAGGTGTTTCGATACAGGCGGGG
2053174	within yobR	-	5.20328e-06	1	0				TCCGATATAGGCGAAAAGCCGATTTTTCCATATAAAGAAACTGCCGCCAGATTTTCTTTCA
2055311	within yobU	-	4.9142e-06	0.0588236	4.03808e-06	1			TAGTTTTTCAAGAGTTTATTATTTTTTTATCGCTACATAAATGTTAACTTGTGCTCGCTGT
2057036	within yobW	+	0.0477473	0.34329	0.0440491	0.338035			TATCCTGCCATAATCATCATCTTTTTTCTGTATAAAAAAATTAAAAGGTCCATCGGATACC
2057214	within yobW	+	2.31256e-06	1	3.74965e-06	0			TTCTTGGCGGATGGCTCCTTGTCTTTTTCGCTAAGAAAAACATCTCTTTTGAAAAACGCAG
2058809	downstream of yocA; downstream of yozB		0.000396605	0.691691	0.000352178	0.37756			AAATGAATTTGGGCTTTTGCCATGTTTACACGTAAAAAAAGCCATACTGAGTATGGCTTTT
2059169	within yozB	-	2.89071e-07	1	8.65305e-07	0.333333			AAGCGTTTGTGAGCTTTGATATTTTTCTGTTTAATCATAATCAGCGCGGCCAATAAGAAGA
2060477	within yocC	+	8.67212e-07	0	0				TTGAAAGGAGTTTGATCTTGTTTACTGTTAAAGAAAAAAATCGTCAAGAGCTTGAGGAAGA
2061575	within yocD	+	5.78142e-07	0	0				TTTTGGATCAAGAAAACAGGCGTTTTTATCCTAATAACGGCCCTGTTGTAATCCAAGAAGG
2062417	within des	+	6.70645e-05	0.793104	8.68188e-05	0.671096			TCCATGACTGCTGCCATCAATCTTTTTTCAAACAAAAACGCTATAACCACATTCTCGGTTT
2063626	within desK	+	7.31349e-05	0.308301	7.12433e-05	0.105263			TTATTTTGCTTTCTTTATTGCTTATTTTATTGGAAACATTAAGGAACGCGTCCCTTTTCAT
2063938	within desK	+	2.89071e-07	0	1.15374e-06	1			TACGCTTGGGCAAAAGCTTTCTCTTATTGGTTTAAAAAGCGACTTAGCAAGAAAATTGATA
2066751	upstream of yocH; downstream of yocI		0.0827026	0.197383	0.0802656	0.223426			GAAACAGAGAAAATAAAATGTGTTTTTTATAGAAAAAAAGATTGTTTTTCTGTTTTTTTAG
2066866	within yocI	-	8.96119e-06	0.290322	0				GCTCTTTTTTGTTCTCCGACTCCTTTTATAGACAAAAGTTCATCATCATTTACGGGCTGTT
2068662	upstream of yocI; downstream of yocJ		7.25568e-05	0.505976	4.98992e-05	0.520231			TGGAATATTCACTATACCAAACCTTTTTAGATAAAATAAAAAGCCATTTCCGAAAAGGAAA
2068950	upstream of yocI; downstream of yocJ		5.78142e-07	1	2.88435e-07	1			CAGAACAATTGTTTAGAAAAACTTTTTCCAGTGAATAAAACTGTTTTTTCTCCAAAATACC
2068970	upstream of yocI; downstream of yocJ		2.89071e-07	1	0				ACTTTTTCCAGTGAATAAAACTGTTTTTTCTCCAAAATACCTGACAATTCGACAAACAAAA
2069011	upstream of yocI; downstream of yocJ		2.77508e-05	0.760417	3.37468e-05	0.820513	121	19	TGACAATTCGACAAACAAAAAATATATTACAATAAAAAAATAGCCTTTATTGCTAAAAGCG
2069073	upstream of yocI; downstream of yocJ		0.0006903	0.568258	0.000563025	0.739754			ATGATTATTTTCTTCTATATTAATGTGTATATACAAAAAGACTCCTATTTGTAACGATAGG
2069846	upstream of yocJ; downstream of yocK		0.000174888	0.428099	0.000142487	0.748988			ATCACTTTATTTTGAATATGAGATTTTTTTTCAAAAAAAAGCAAGTACATCTAATATCGGT
2072006	within yocN	+	0		2.88435e-07	0			CCGTATCAGCAGGTCGATTACTTTTTATCAGCTAAAATAAATCAAGGGTTTGGAGAAGAAA
2072167	downstream of yocN; downstream of yozO		0.059513	0.385793	0.0607218	0.397393			GGGCGCACATGCCCTGTTCTTGTTTTTATATATAAAAAAAGCCTAACCATTTTTTGAACGG
2072376	within yozO	-	2.60164e-06	0	0				TTGGATGGCAAAGCTTTCAATTGTTTTATATGGAAGAAATACACGAACCTTCTTTTTAGAA
2072779	upstream of yozO; downstream of yozC		0.00210126	0.414225	0.00104096	0.399002			AAAAAAGTTTCAATATTCAGCAATGTTTTTATAAAAAAGTGGTTTTTAATGATTTTTTTAA
2077559	within sodF	+	2.89071e-07	1	0				GACGTATGGGAGCATGCCTACTATTTGCAATACAAAAATGACCGGGCCAGCTATGTCGATC
2077852	within yocR	-	0.000243687	0.940688	0.000100087	0.769452			GTCAAACAAATCCTGTTTCGGTATTTTTAGCGGAACAAAAATCGAAATCAGTAACGCACCT
2079810	within yocS	+	4.33606e-06	0.466666	4.61495e-06	1			ATTGCAGGTCTGATTGTCAAAATGTTTTTCAGAAAACAAGTGGCAAAAGCCGTACATGCCC
2081853	within odhA	-	2.89071e-07	0	0				TGTGAAGCCACTCTTTACCGTCTTCTAACTTATTAAAATGATCGCTAATGTCTATAGACAC
2087364	within yojN	-	0		2.88435e-07	1			AACTCTGGGGAAATAGGCTGCTCTTTATATGATAAAAGCTTTTGTTGTATATCTTCCGGCA
2088154	upstream of sodC; downstream of cwlS		2.31257e-06	1	0				AACAGTGTGGTCAATCATTGTCTGGTATAAACAAAAAAGCCTATAAAAGGCTTTTTGTCAT
2090306	within yojK	-	1.44535e-06	0	0				TCAAGGCATTGATTAAAAAACTGCTTTTGATTATTAAAAATGGTTCCCATTGAAATAAACA
2092110	downstream of BSUA_02091; upstream of norM		0.004626	0.304943	0.00414105	0.15226			GAATAGGCCCGGCGTTCATTGCTTTTTATACATAAAATGTTATAATTTCTCTCGTTATGAA
2093962	within rsbRC	+	2.22584e-05	0.0259741	8.07617e-06	0			AAGCGTTTGATCTTGTGATTCATATTTTTATAGAAGAAATGTACAAAAACACAAGCCTTCA
2095759	upstream of yoyC; downstream of yojE		2.89071e-07	0	0				CTTTATGTCTTACATACATGAAATGATTATACATAATATATGCATCAGCTGAAAAGCCAAA
2096317	within yojE	-	8.38305e-06	0.827587	1.1249e-05	0.538462			GCCACTAATTGCAGGCGATTCAGTTTTTCCTTTAAAAATAAAATCCCAAGGAGCACTGATA
2097946	within yojA	-	0		2.01904e-06	1			GCAACGAATAGCGGCGACATGTTTGTTTGACGGAAAAAATCAGCGACATAATCGCCGACTC
2098896	within yojA	-	4.9142e-06	0.0588236	9.80677e-06	0			AATCAGTGAGACAAAGGTATTTAATTTTACTTTAATAATGAGAAATAACAGAATCAGCACT
2099694	within yodA	+	2.02349e-06	0.857143	0				TTTCGGTCTCGGTGAGGCGCAATTTTTGAATGGAAAACTATAAGATTTCGTCTCCCCACAA
2101499	within yodD	-	0.000380128	0.898099	4.96107e-05	0.174419			CAGAATAGCCCCTTTTAACACATCTTTATAATGAAAAAGCAGGCTTGCCGCAATGTTTGCG
2102873	upstream of yodE; upstream of yoyD		1.15628e-06	0.25	0				ATTAAATAATTGAAAAAATCATTTTTTTCTAATAATTATCTTGTGATCTTTTCTTACAACT
2109858	within yodM	-	2.80399e-05	0.268041	4.32652e-06	1			ACCGGCTATGATATATACCATTTTTTTATGCTTAGACAAAAACGGGAGATGTTTCACTAAA
2109884	within yodM	-	1.15628e-06	1	1.15374e-06	1			TATGCTTAGACAAAAACGGGAGATGTTTCACTAAAAAGTAAGCAATAACAGGATAGACACA
2110078	within yodM	-	0.000218249	0.127152	3.02856e-05	0.8			AGCATCAACAGGCCGTCCCATGTTTTTCTGTAGAAAAACATGCCTGCTCCAATGATGACAA
2110413	within yozD	-	2.0235e-06	1	5.76869e-07	0			TCCAGCTCTTCATCTATCATACATTTTTCTATCAAATAATCAAAGGTAATATCAGCGATTT
2110576	upstream of yozD; upstream of yoyF		2.60164e-06	1	2.88435e-07	1			TCTCCGTACCGCCTCCTTTTTTATGTTTTATGAAAAAACAGGCTGAATTATACCCGGTGTT
2111245	within yodN	-	2.8618e-05	0.727273	3.60543e-05	0.311999			TGCGAAAGAGTTCTTTTCCATAATCTTTAACATAAACAACGTCCCCAATAAGGAATTCATA
2112038	within yokU	-	2.31256e-06	0	4.90339e-06	0			GTCAGGCTTTCAGGCAGTTTTTTTGTTTGAATTAAAAGCAGCTGATCCTCAATCTCTTTAA
2117992	within yodT	-	2.89071e-07	0	0				GGAGCTGAGATAGCTGGATACCGCTCAATGAGATGGGTGAACCGGTATCTCCTTTCATAAA
2118539	within BSUA_02127	-	0.00049171	0.741916	0.000381311	0.814675			GGCATGACGTTCCCCGCAAAAACTTTTTCACATAAAAAGAGCCTTCCTAATAAGGAAGGCT
2122840	downstream of cgeB; downstream of phy		0.000480725	0.312087	0.000754833	0.222774			TCGTTCATTGCTATGAACGATTTTTTTATTCATAGAAAAAAGCAGCTGCACAAGCTGCTTT
2124267	upstream of phy; upstream of BSUA_02135		1.44535e-05	0.68	7.49931e-06	0.230769			TCCCTAGTTACGTCCGTTTTTCCATTTTCTATTAAAAAAGAACACTTTGTGACATGATCAT
2124434	within BSUA_02135	+	0		5.76869e-07	1			AGCAAACAGCAGAACTAAAACCATTTTTCCATAACAAAACAGTTTTAGTCACTGGCGGAAC
2126448	upstream of yotJ; downstream of yotI		2.4282e-05	0.0119048	2.07673e-05	0.361111			CATAATACCTCCACTAATTTTATTTTTATTCTAAATAAAAGACCGATTTTATCCTGTTCCT
2127992	within nrdEB	-	2.60163e-06	0.777777	1.15374e-06	0			TTAGCAAACAAGTGATGATTGCATTTTCTACAAAAAAACACAACTTCATTTTCCATGTCTC
2128908	upstream of nrdEB; upstream of sspC		8.67212e-07	0	0				TCAATTTTCATTTTGTCTCCACCTTTCTTAATGAAAAATTTATTTCTTTGGCGTGTATAAA
2129312	downstream of sspC; downstream of BSUA_02150		5.78142e-07	0	4.03808e-06	0			ACTAATGGTATTGTTTCCACCTCTTTTTATGTCACTAACTACTATTATTAAGCTCCTCGAC
2129793	within yosX	-	2.0235e-05	1	0				TCGAGTTTTAACAGATCCCTTTGTTTTTCAAGTAAAGTTGTTTCAATTTGGTATTTCTTTT
2129914	upstream of yosX; downstream of yosW		6.07049e-06	0.523809	7.21087e-06	0.92			CACCTCCTTAAAGTTTGAATAAAATATTAGTTTTAAAAAATGTATATTTTTTGTTTTTGTA
2130878	within yosV	-	0.00276785	0.195405	0.00221229	0.0739245			TTTCAACACTCTTTATTATTTTATTTTTATCCTTAAACAATTAATCCCCCACCCAGTTTTG
2131175	upstream of yojW; upstream of yosU		1.73442e-06	0.333334	1.35565e-05	0.893618	126	19.2	AATATTTCCAACAAAAATCTTTTATGGTAAATTAAAAACAATGTATTTAAAGGAGTGTTAA
2131352	within yosU	+	5.83923e-05	0.618812	1.78829e-05	0.983871			TTTTGATTGGTTTTGGAATTAACTGTTTTGTTAAAAAAGAACGATACCAAGGTACTCTATA
2134008	within BSUA_02161	-	1.15628e-06	1	2.88434e-06	1			ATCTCTCCACTTTGCATTAACTTTCCTTGTCCATAAAAATAAAGTGGGTAATAAAACCCTG
2134580	upstream of BSUA_02161; downstream of BSUA_02162		0.000969832	0.817288	0.00106144	0.927174			ATCATGTCCTTTCAATTGAAATATTTTTTTCCGAAAAAAATGCAGTGAATTTAAAAGCTGA
2134798	upstream of BSUA_02161; downstream of BSUA_02162		2.89071e-07	1	0				TATATTTGGTTTACTTTGTAATGCTCTTATGAGAAAATTTAACAAAATTAAGTGCAAACGA
2139806	upstream of yosI; downstream of yosH		1.15628e-06	0	0				CTTCATCATCCTCTTAATTTATTTTTATTCTTTAAAGTAAACTGCCATCAATAAGCAATAC
2140251	within yosH	-	2.02349e-06	0.142857	8.65304e-07	1			TCCTTCATGAGCGTAACAAGTTGCTTTTATTTCAAAAACTGCTGCTTTAATTCCCATAGCA
2140311	upstream of yosH; downstream of yosG		5.78142e-07	0	0				ACAATGCTCCTTTTAATATTTATTTTTTAGATTTAGAATCCACTAATCTCTTTAAAATCAT
2141885	within yosC	-	0		2.88435e-07	0			TTCAATTTGCTCAATCATAGCTTTTATTTCTTTAAAGTATTTAGATCGTTTTTTGAAAGCA
2143181	within yorY	-	1.243e-05	1	0				GCTTTTCTTCAGGCCTTAAAGTGTTTTCTAAATAAACATAAAGCTTATCCAATACTCCTTC
2143529	upstream of yorX; downstream of yorW		2.19694e-05	0	2.30747e-06	0			ATAAACATCCCTTTATCCTTTCATTTTTTCTCGAAACAATTTAATGAATCAAGCCTTGATA
2144884	within mtbP	-	5.78142e-06	1	0				TTCTGACCTACAACCCATTGTTCATTTTCAACCAAATCTTCTCTAATGCCAATTATGTATA
2145530	upstream of mtbP; downstream of yorT		0.000106667	0.382114	7.00895e-05	0.259259			ACAAACAACCTCCATATATTTTATTTTTACTCTAAATAAAATTGATCTTTTATTTTAATTT
2146458	within yorR	-	1.18519e-05	0.658537	2.30747e-06	0			TACAACCTTCGCTTTTGCTTTAATTTTATCCTCAATAAATCTAAGCTGTCGCTCTGTAAGG
2148167	within yorM	-	0.0029173	0.0289338	0.00325902	0.0898311			TGAATAAGTTTTTGCCTCACCTCTTTTTTATTTAAATAAAATGACTTTTTTATTGAGACTT
2148902	within yorL	-	0.000206107	0.215989	0.000471302	0.831701			CCATCGGCGTATTTTTCCCACTCTTTTATTAATAAACAATCATTCAATTTCTTCAGTGGTT
2149912	within yorL	-	2.02349e-06	0	0				GGATTTCCTAAGATAATTTGATTCTTTAATGTCAAAGTTAGCTATATCTTTATCCATAACC
2150077	within yorL	-	0.000146559	0.469428	2.33632e-05	0.740741			TTCATACCATTTATTAAGGTTATTTTTGTATTTAACATATGTATCTACAGGCTGTTCTTCA
2150645	within yorL	-	6.35955e-06	0.954545	1.15374e-05	0.65			TTAATTGGCTTCCTGCCAGTTTCTTTGTCACCATAAAAACAATGCTTCAAAGGCCAGTTAG
2156760	within yorH	-	2.0235e-06	0	4.61495e-06	0.5			CCTCTTTTCTTTCTCATTCCTTTTTTTATGACCAAAGTAATTTCTTCTCTTTTATGATTCT
2157113	within yorH	-	0		2.88435e-07	0			ACACTTTTCATGGTAATATCTTTTTTTATAAGGAATGGCTGAGTCTTTGTCTAACTTGGTC
2159699	upstream of yorE; downstream of yorD		0.00872792	0.436591	0.00682551	0.568458			TTTTTGTATTTCATTTGCGCTCTTTTTAATTCGAATAAAATTATCATTTTATTTAAATTTA
2162275	within yorA	-	5.78142e-07	0	6.92243e-06	0			CCAATACAATCTGAGATTTGTACATTTTCAATCAAAACATTTTTGCTTCCATGAACATGTA
2166484	upstream of yoqU; upstream of yoqT		2.16803e-05	1	0				TAAATATTTTATTTTAAATGCTATTTTTCTTTAAACCTTTTTAAATTTCCAAGCTTCATTT
2166807	downstream of yoqT; downstream of yoqS		0.000499225	0.929936	0.000113355	0.671756			TTCGATAACGATCCATCCTAATATGTTTAGTTAAAAACTATCTTTTATTCAATCTCTATAT
2166910	within yoqS	-	1.82114e-05	0.0158731	1.26911e-05	0.727272			TCTGTGGCATATATAAATGTTTCTTTTCATTAGAAACAATTTCACCCTTCCAACAACCGTT
2168336	within yoqN	-	1.93677e-05	0	5.76869e-07	0			AGAGTGTTAATTCCTCTTTGCCTTTTTTATGCTAAATACTTCTTCTTATGTGGTCTTCTAT
2168578	upstream of yoqN; upstream of yoqM		0		9.51833e-06	1			CAACATAACCTCCACTTATTTTATTTTTATTCTATAGTTTTTTATGATTCCATCCTATAAT
2168930	within yoqM	+	5.78142e-07	0.5	8.07617e-06	0.535714			AAAGTATATTTACCATCACAATATTAATGATTTTAAAAATATTGAGAAAGACGAAAACGGT
2169240	within yoqL	-	5.78142e-07	1	0				GCCACTCTTTGATCTTTAGTAATCTTTCGGATGAAAAGTTTTTGTTTGATGAGTTGTACCA
2169703	upstream of yoqL; downstream of yoqK		1.56099e-05	0.981482	5.7687e-07	0.5			CTTCAACATGCTTTCTTTAGCCTTTTTTAATACACAAGCTTTACAGTATGAATGAAGTCCA
2171009	within yoqI	-	5.20327e-06	1	0				TTTACCTACAGTTATTTTTGTGTTTTCTTCAGGTAAAATAATCGATTTAATCATTTACATC
2171832	within yoqG	-	2.13913e-05	0.0675673	1.12489e-05	0.0512821			AACTTTTGTGCCAGGTTTGATTTTATTTAAATCAAATATTGTTATTTCTTTTAGCAGGTTC
2172544	within yoqD	-	2.0235e-06	0	1.7306e-06	1			TTTGTTCCATCAATAAGAACTTTATTTTCCCTCAAAAAGCGAAATAAATTGTTTTGGCCCA
2173784	within yoqB	-	7.80491e-06	0.666666	3.46121e-06	0.666666			TCTTTCCTGAAAAAACCGCGCACCTTTTTATATAAAGATACTTTGACAAAACCTTTTGAGT
2174943	within yopX	-	1.85005e-05	0.703125	8.65303e-06	0.366667			TGATTCTTTATCATCACTCGTTATTTTTACTATAGACCTATCATAAATAAATTTGCCTCTT
2175976	within yopU	-	2.89071e-07	1	0				ACTGAAATTGTAATATCTAATTTCTCTCCCTTGAAACAAAGTAGGAATTGATAATGTTCTG
2176912	downstream of yopS; downstream of yopR		0.00033908	0.778346	0.000294203	0.590196			CGAAATGCGAATTTTTTCACAATTTTTTGAGATAAAAGAAAAATCCATTTAACCAAAATAG
2177306	within yopR	-	3.03524e-05	0.504762	3.20163e-05	0.450451			CTTTTTGTTTTAACTACATAATCATTTTCAACTAAAAAGACTTCTTTTGTTTGGCCTTTTG
2178068	within yopQ	-	1.15628e-05	0.925	6.05712e-06	0.857143			CACCTAATTCATCCCACAACTTATTTTTCTTACTAAAATCTATAGAGCCTAAAACATCAGT
2178464	within yopQ	-	5.7236e-05	0.984848	2.16326e-05	0.906666			TGTCCTGAATAAACTTAACAATTTTATTTGAATAAACATTTTGACTCATCTCAGCCACTTT
2179486	within yopP	-	8.06508e-05	0.498208	0.000133545	0.468682			CTCATTTACATGCTTTATAAACTTTTTTAATGTAACAAGATCAGCGTTTTCAAAAAAACTA
2180227	within yopP	-	4.9142e-06	1	3.46121e-06	1			ATAGAGCATCTTCAAGGAGGTCATTTTTCTGTTAATACTATTATTAACTAATCCCTTTTCC
2180460	within yopP	-	2.31256e-06	0	2.59591e-06	0			AATTCCCTGAGCTACTTCTTATATCTTTATTGATTAAAAAGCCCTCGATATCATCGTAAAC
2181199	within yopM	-	0.00019281	0.601199	0.00019527	0.583457			ATTATTTTTGACTTTTCAATGCTTTTTTCATGAAAAAACAAATCATTTTTAACTAAGCTTT
2181280	within yopM	-	6.35956e-06	1	8.65304e-07	0			GTTTTATGCATTGTCATACTGTTTTTTAAGTAACTAATTGCGGACATACCACCAACCTCCT
2181384	upstream of yopM; downstream of yopL		0.00031393	0.39779	0.000375254	0.149116			CATTACAAAAGGGAAGTAAAGATTTTTTTAACGACAAATAGCACATTCTACGCAATTTTTT
2183617	within yopI	-	4.9142e-05	0.37647	6.40325e-05	0.527027			CATTTTTTCACTTGTTTAGTTTCCTTTTCGTTTAAAAATTTTATTATATTAATAGCGATGA
2183631	within yopI	-	2.8907e-06	0.5	9.22991e-06	0.0625			TTTAGTTTCCTTTTCGTTTAAAAATTTTATTATATTAATAGCGATGATTTGCTTAGAAGGC
2183771	within yopI	-	5.78142e-07	1	0				CAGAAACAATTAAATTTGTGTTTTTGTAAAAGCAAAATTTAATTTCCCGTAGAACCTTGGG
2185532	downstream of yoyH; upstream of yoyI		2.45711e-05	0.17647	3.46122e-06	0.666667			AAAGAGCATTTAGTGTAATGCTCTTTTTGTTTAAAACACTTCTTTTATCTTGATTCTTTAT
2186601	within yopC	-	2.31256e-06	0	0				ATTTTCAATTGTTTGTCTGTTAATCTTAGAAGACAAATAACAGATTCCCCAGTATTCCGAA
2186778	within yopC	-	7.71819e-05	0.0486892	0.000101817	0.110482	137	7.5	AAAGTATGCATTAAATTTATATATTTTTCTTCTAAATGTTATTTCAAAAAATTTCTTTAGA
2186791	within yopC	-	6.07049e-06	0	2.33632e-05	0.506173			AATTTATATATTTTTCTTCTAAATGTTATTTCAAAAAATTTCTTTAGATTATCTGCCAGTT
2187311	within yopC	-	1.30082e-05	0.8	2.22095e-05	1	138	7.7	GTAGCTTATGCAATTCTTCTATATATTCTGTATAAACATTCTCCATAAAAGCATCTAAATC
2187449	within yopC	-	4.33606e-06	1	0				ATTCAATTAAAATGTCTAACCTTTCTTTATTTGAAAAGGTGCTGGTGTTAATTTTTTCCTC
2188716	within yopA	-	5.78142e-07	1	0				ACCAACTCAACACTTCCCATAAAACTTTATTCCAAAAAGGATCTTCTTGCTTCTCAATCAC
2189775	upstream of yopA; downstream of yonX		2.31256e-06	0.75	1.44218e-06	1			GTTCTGTACAGCTTTCACTATCCATATTCTATTTAAAATATGCATTTTATTTTGATATATA
2191041	within yonV	-	1.73442e-06	1	0				ACCTTTCCCACTTAGTTTACTTTTATGTGATTTAAAAGTTGTCCAAAGATTACCCTTAGAC
2191994	upstream of yonV; downstream of yonU		4.9142e-06	0	1.73061e-06	0			CCATATATCCTCCTTATATTTTAATTTTGTATCGAAAAATAAGGAACGATAATTGCCTTAC
2192858	upstream of yonT; downstream of yonS		0		1.44217e-06	0			TGGTATTAAGATGCCTTGTGTGCTGTTTGAATGAACAAGAATACAATTGGATTGGGAATTG
2193791	upstream of yonS; downstream of yonR		4.047e-05	0.464285	9.57603e-05	0.156627			AATGGTGTTAAACAGTTTGTTTTCTTTTTATTAAACAAATGTTTTACCAGAAGAATTAAGA
2193808	upstream of yonS; downstream of yonR		0		2.88435e-07	0			TGTTTTCTTTTTATTAAACAAATGTTTTACCAGAAGAATTAAGAATAGCTACTAATGTTCT
2194185	upstream of yonR; upstream of yonP		2.60164e-06	0	0				TAGTAGGTTCCTCACTTTGACAATTATTATATAAGCAAATAGTTTCGTAAACAAAAAGAAG
2194500	upstream of yonR; upstream of yonP		0.00707125	0.551345	0.00571216	0.54282	140	7.3	ATTTTTAATGAATGGTTATTCATTTTTAAATTGAAAAACAATTTATTTTTTAAAAATTAAT
2194518	upstream of yonR; upstream of yonP		2.89071e-07	0	5.19183e-06	1	140	7.3	TTCATTTTTAAATTGAAAAACAATTTATTTTTTAAAAATTAATTCTTGTGTTTGACCTGGA
2195303	downstream of yonP; upstream of yonO		2.60163e-06	0.333334	8.65304e-07	0			GTACATAAGTATCTAAAAAGCGATTATTAAATCAAAAAATATGCATAAAAGTAATAAGGGG
2197643	within yonO	+	2.89071e-07	1	0				ATTACAGATGTATTGGTAAAACATCTATATAAGAAAAAAAGTAAATACAAATCGACACTGT
2198938	downstream of yonN; upstream of yonK		0		2.88435e-07	0			ACTATGGGTGACATGTATCCCTGAATATTAATTGCGGTGTACTGCTTCGGCTTACACTTAG
2200193	within yonK	+	0.000287047	0.0120846	5.7687e-07	0			TGATTTCAAAGAAATTCTTTCAGAGTTTAATGGAAAAAATGTTTCAATTACTGTAAAAGAA
2202053	upstream of yonI; upstream of yonH		5.78142e-07	1	8.65304e-07	1			ACCTAAAGTTAAACTATTAATCTTTTTTTGATAAAACTTTAATTTTATTTAGATTGGAGTC
2202464	within yonH	+	2.60164e-06	0	0				TGTTAAAGACTCCAAATTTGAAAATATTAAAAGAAGAATAGCTTCTCAGACATTCGGATAT
2202523	within yonH	+	4.62513e-06	0	0				ATCAAGCAGACCTATTGGTTCAGATTTTAAAAGAAAAACGCCCTGACAAACTGTTGATTGA
2203731	within yonF	+	6.35956e-06	0	0				GCACAGTCGAGGAATCAATATTTTTAAAAAGGGAAACAACTTTAAAAAGAAATCAAAATCT
2205052	within yonF	+	2.89071e-07	1	2.88435e-07	1			TATCAAAATGCTGAAAAAGTAATTTATAGCATTAAAGGTAATGCACAATTGAACAGCGAAA
2205433	downstream of yonF; upstream of yonE		1.44535e-06	0	0				GACGTTGAAGATGAATTAGTCTATTTTTAAAAGAAATGAGGTGAAACATGGTAACCTTAAA
2206038	within yonE	+	2.89071e-06	0	0				AACGAATTGTTAAAAAGCCTCTCCCCTTATATTAAACAAAGCGATTATGAAAACTTCATGA
2210811	within yomZ	+	0.00214462	0.561936	0.0011174	0.565049			GCACACTTCTTGAGATACATCTTTTTGTTAAATAAAAAGACCTTGTTTGAGAATACGTGGC
2212241	within yomW	+	0.00319076	0.836836	0.00243179	0.822204			ATCATCGACAGGGTTTCAAAATTATTTTTCAATAAAAATATTGCTGGTTTTGGTGTAACAG
2212382	within yomV	+	0		2.88435e-07	0			AAATGAATGAGTTAAAGGATTTCTTTTTCTTAGGAAAACCGATCCAGACTGAAATAGGAGA
2212549	within yomV	+	9.25027e-06	0.875	1.29796e-05	0.0444444			GATGGCTCGCTTGACCCATTTATTATTGAAATGAAAAAGAGAGATCTTTATGAAATTGTAC
2213097	downstream of yomV; upstream of yomU		5.78142e-07	0	6.63399e-06	1			AACTTTAGTCTCTTTTTATTTTTATTTAGGAGGAAACAATTTGGCAAAACAAACAGTAATC
2214124	within youA	+	3.75792e-06	0	0				TAACTAATACGGCTTCTGTCCCTGTTTTGGTTAAAAACACTGCAGCAATTAAAACCCAAGT
2214782	downstream of yomT; upstream of yomS		4.9142e-06	1	2.88435e-06	1			TTTGAATAAGTCCTCCCCTCTTGTTTTTCTAGATAAAAGACAGTTTTTATTCAAATTAAGG
2216688	within yomQ	+	8.67212e-07	0	0				ACAATCACTAGCTGAAGCCAGAATTTTAATTTTAAAACAAAATCGCATAATCTTAAATTTA
2218889	within yomM	+	2.02349e-06	1	1.44218e-06	1			AATCAAACATTATGATTTACGGGATTTTGAAGAAGAAAAAAATCAAATATTTGTTTAGTTT
2219557	within yomL	-	0		8.65304e-07	1			TACCAACTATCAGTCATTGCTCCTTTTTCGTATAAATCATATTTATAATACGCATCAGGGA
2220174	within youB	-	2.89071e-07	1	0				TGAATTACTAAATACTTGCTTAATTTTATAAGCAATTACAGCGAGGTATAAAATTGCAACA
2220491	upstream of youB; upstream of yomK		6.64863e-06	1	9.51834e-06	0			CCTACTCTAACATGATTCTTTTTTGATTTACATAAAAAATCGAAAAATTGAGTCATTTTTC
2220667	within yomK	+	1.15628e-06	1	0				AATATGGAGAGGTGATGAAAATGTTCAATAAAAAAGTATTAAAGCACAATCTGGCTGAAAT
2225285	within cwlP	+	1.44535e-06	0	0				CAAGATGTCTTAAATGGGGATATTTTTAATAACACCAAAGATCAAGTAGCTCCTCTCAATG
2226590	within cwlP	+	2.89071e-07	0	3.46122e-06	0			TCTGCCACTTCTTCAATCGCCAGCTATTATACAAATAATAGCGCTTTTAGGGTAAGCTCCA
2229035	within yomH	+	1.99459e-05	0.768116	6.34556e-06	0.136364			AGCCATATGAGATCCCATTGAATTTTTACATAGAAAATCATCTAGATGAAAAAAATGTTCG
2230158	within yomG	+	6.18612e-05	0.387851	2.76897e-05	0			GACACTGTAAAGAACACTGTCTCTTTTTATAAGAAAGACACAGTATCCAAGTACAAAGGTG
2230480	within yomG	+	2.45709e-05	0.552942	0.00018056	0.958466			AAGAAGGCTCTTCTTTCCACCTCCTTTTAAACCAAAAAAGGGATTTAGAAACCCAAAAAAC
2231112	within yomG	+	0		6.34556e-06	0			TTGGAACAGGAATTTGCTAATACTTTGTATACAACTAAGAAAGCATCCACAGAGTATAATA
2232994	within yomF	+	1.01175e-05	0.771429	8.65304e-07	1			ATATCTGGTATAAGGATGCCTCTTTTTCACCTGAGAAAAAACGAGTTGTTGTTTCAGATAC
2234896	within yomE	+	2.89071e-07	0	0				ATCACCTTTACTTTATTCAAGAAGACACTGGAACAAACGATTTAATTGTAACTGGAAACTC
2235231	within yomD	+	3.17978e-06	0.909091	0				ATAGATGGCAAGAAAGATATCAGATTATCATTTAAAAAAACGTGAAGAAACTCAAAAGAAA
2235278	within yomD	+	8.67212e-07	0	0				AAACTCAAAAGAAATTTATTGATTTATTAGCTCAGAATAACTACATTCACATTTCTGGAGA
2236235	within BSUA_02303	+	0		5.48026e-06	0.0526316			GAAAATGGTGAATTCGAGGCTCTTTTTAATTAGAAATTAAGGAGATGTTTTTATGTCAGTT
2237623	within bhlA	+	8.67212e-07	0	2.88435e-07	0			GTAAATTCAGTGAAAAGTACGATGTTGTAATTGAAAAGCTAGATAAAATCGAACAAAATTT
2237812	within bhlB	+	0		1.44217e-06	0			GAGGACATAAATCATTTATATGATTGTTTATATACAATTTTCACTATCGTCTTCACAACCA
2239281	within sunS	-	0		2.88435e-07	0			CTTTAGCTATTTTCCCTTTGTTTTCTTTAGAGTATAAATTATCTGCATCAATAAAATAAAT
2239831	within bdbA	-	2.31256e-06	0.749999	2.27863e-05	0.430379			ATCGTTGGAGTTTTATTCAAATTATATTTATCTAAAAATTCAGTGTTATAATTTTCCTTTT
2239955	within bdbA	-	0.00011187	1	0				TTATTTCTTGACAAGGAGGACAACTTGTCTCATAAACATAAATAAATTTAGGTTTTTTAGA
2240116	within bdbA	-	2.89071e-07	1	0				AAAACAAGAAATAAAACAATCCACTTTTTCATATAGAATACTCCTTATTTTCCGAGTAGCT
2241132	within sunT	-	5.86814e-05	0.472907	0.000227575	0.324461			TGTTTATCATATGTAAGATGAAATTTTTCTAAAAAAAACGAGGTTTTATTTAAAGAATAAA
2241154	within sunT	-	0		6.63399e-06	0			ATTTTTCTAAAAAAAACGAGGTTTTATTTAAAGAATAAACAGTTGTCATATTCTTCAGAAA
2241330	within sunT	-	3.61338e-05	0.768	3.08624e-05	0.532711			ATTGTTAAGAAAAGAATGTTATTTGTTCTATATAAAATAACTCCTAATCCCAGTATTAAAA
2241496	within sunT	-	1.2141e-05	0.238095	2.97087e-05	0.339806			AATTAATAGGTAATTTTGTTACTTTATTAAAATAAACATTTGACATCTCTTTATCAACTTT
2241743	within sunT	-	0		6.34556e-06	0			CAATAAAATCACAAAAACGATCAATTTATTTCTAAAAAGTATGTCCTTAAAAAAGTAAGAA
2241827	within sunT	-	0		1.06721e-05	0.513514			TTCAGGAATTGACTCTTTGTCAATTTCTAATATAAAGTTTGTGAATTTACTTTCAAAATCC
2241869	within sunT	-	1.41645e-05	0	0		150	30.6	GAATTTACTTTCAAAATCCTCTTTTTTTATTTTAGTTATTTTGTCTTTATCAGGATCACTA
2242506	upstream of sunA; downstream of sunI		0.000114472	0.921717	0.000564178	0.897239			TTTGTTTGCAATCCGGATTACATTTTTTAATATAAAGGAAGATAAATCTAAATTCAACCAT
2242552	upstream of sunA; downstream of sunI		2.60164e-06	0	5.76869e-07	0			TCTAAATTCAACCATATTTTTTATTTTTTTTTGAAAATTATAAGGAAACTTGTTCATAAAT
2242669	upstream of sunA; downstream of sunI		0		1.73061e-06	1	151	432.6	ATAAAATTGACTATTATGGATTTATTTTGAATTAATAATGATAAAAATTTAGGTAAATTTT
2242712	upstream of sunA; downstream of sunI		0		2.88435e-07	1			AAAATTTAGGTAAATTTTTAATAATTATAGATACAAAAAAGTACCTTCTATTGTAAGAAGG
2242755	upstream of sunA; downstream of sunI		2.68835e-05	0.516128	2.94203e-05	0.352941			CCTTCTATTGTAAGAAGGTACTTTTTTATGTTCAAACACTAACCCTTTTATACTTTTGAAT
2243130	upstream of sunI; downstream of uvrX		0.000773843	0.815838	0.00103865	0.923632			ATAATTTTACCATGTTTTTTAAGTTTTTAAAACAAAAAAACTTTAAGCGATGTGTTATATA
2245692	within yolA	-	9.77059e-05	0.485207	8.07616e-06	0.321429			GTTCACTCTCTTTCAAAATCAATTTTTTGACTGTAAACAAAAGTGGTGCCTGAGCTCAATG
2246203	upstream of yolA; upstream of BSUA_02318		0.000609939	0.953555	0.000903665	0.983083			GTCATTTGAAGGGAATTGTTTAATATTTGAAATAAAAAAAGAACCTGCATTAAGCAAGTTC
2247960	upstream of yokK; downstream of yokJ		1.44535e-06	0	0				TTTAGCAATGAACAATTGCAATACTTTTGTTTAATAGATTATTCAATTTCTATGCCATCAT
2249875	within yokI	-	0		2.88435e-07	0			CATAATGGATTTTGATTTTGTGTATGCATTTACAAGTTCATGTTCTAAGAAGGATTCTTCT
2250797	upstream of yokH; downstream of yokG		0		2.88435e-07	1			GAACAAAACAATTGAATGGCTCCTTTTTCATCTAAAAGACTTTTCAAGCCATTTACCGTCT
2252491	upstream of yokG; upstream of yokF		0		6.34556e-06	1			CATATCATCTAGAGTTTATATATTTAATATAACAAAAAACCTACCAAATTATTTTATTTTT
2252534	upstream of yokG; upstream of yokF		6.9377e-05	0.0374999	8.50882e-05	0.176271	154	23.7	CCAAATTATTTTATTTTTTCAATTTTTTATTCGATAAAAAAGTAAGACGGGAATCATTTTG
2254266	downstream of yokE; upstream of yokD		0		7.21087e-06	1			ATGGATTTCTAAGTTTACTTGGTTATTTATGTTAAACTAAATATAAAGAGATTGTAATAAC
2254467	within yokD	+	0		2.88435e-07	0			GAAAAAAATAGTTGAAAGTACAACTTTTCCAAGAACAAAACAGTCTATAACAGAAGATTTG
2255308	downstream of yokD; downstream of BSUA_02328		3.46884e-06	0.416667	0				AACACTTTTTAAAACTATCGGGTTCTTTAGGTTTAAAATTGACAGTTAAATCATTGAGCTT
2256930	within yokB	-	0		5.76869e-07	0			ATGTAATATAAACCATCATCCCTTTTTTCTACCAAACTTTTTTCATAATCAGCTGGAATTG
2257543	within yokA	+	0.000667753	0.696104	0.000835306	0.612224			AACACAAATAAAGAGGTGCTAAATTTTTGGAGTTAAAAAACATTGTTAATTCTTACAACAT
2258867	within yokA	+	7.42911e-05	0.544747	2.6536e-05	0.815218			TGGCATTTACAGTGATGAACTTTTTTTGAAGAGAAAAGCTGCATTAGATGAAGAATTTAAA
2259071	within yokA	+	1.44535e-06	1	0				AAGGATGGTCTTAAAAGATGTTATTGTTAACATGACACAAAAAAGAAAAGGGCCTATACCA
2260521	within msrA	-	2.89071e-07	0	8.65305e-07	0.666667			CTTCCGCAAGCTCCTTTTGTTTATCATTATGATAAAAAATGGCTGCGCGATAGGAACTGCC
2260910	upstream of msrA; upstream of ypoP		2.89071e-07	1	0				AAAATAGAATGAAAATGATTCTGCTTTTCAATAAAATCTATAGGTTTTAAGCAATATGCTT
2263749	within ypmR	-	5.52125e-05	0.696335	5.65331e-05	0.683674			CTCAGAAATTCGGCTGCTGTCACTTTTTTGATTAAACAAATCTTCGATATGGACGATTTTT
2265482	upstream of ypmP; downstream of ilvA		1.73442e-06	0	0				GCTATCAATCCTCTTTTTTGTTTTTCTTCTATTATATATGATGCCAGCCGGGCTGTCTGTC
2266889	upstream of ilvA; upstream of yplP		9.82841e-05	0.535294	0.000269398	0.72591			AATATTCAAAAAATAAGACAATTATTTTTATTTAATAATTAAAAAAATACAGACTATGTCC
2267796	within yplP	+	5.78142e-07	1	1.15374e-06	0.25			CGAAGAAAAAAGCGAAACTGCTTACTTTAATGGAAAAAGCTGAGTTTTTGTTTATTTTGGA
2267827	within yplP	+	9.25026e-06	0.53125	1.64408e-05	0.912281			GGAAAAAGCTGAGTTTTTGTTTATTTTGGAAACAATAAAAGTATTGAACGAAAAAGGAGAA
2269299	within ypkP	-	2.89071e-07	1	0				GTATGACAGACGGGGATCGAGCATTGTTTGATTAAATAATTGTTTCATATTTTTTAACAGC
2279216	downstream of metA; upstream of ugtP		3.2665e-05	0.256637	0.000110759	0.997396			ATTCGATTATGTATTTGTGTTATGTTTATGTATAGACAATAACTCCTTACGATGCATGAAG
2279698	within ugtP	+	3.46885e-06	1	0				TACCTTCAACGTTATGACTGATTTTTGTCTTCATAAAATTTGGGTTCACGAAAACGTGGAT
2279879	within ugtP	+	5.78142e-07	0.5	2.88435e-07	1			GGCCCGATATATAAAAAGTACAATCTTTCACCAAACAAAAAAGTGCTTCTGATCATGGCAG
2281622	within ypeQ	-	2.89071e-06	0.9	0				TCAACTTTTCACCAACCGTACATTTATTGATACAAAATGAATGCGCATAAGTTTTGCCAAA
2284142	within exoA	-	8.67212e-07	1	8.07616e-06	1			ATCAAAGCCTTCGGCATTACGCCTGTTTCTTCATAAAAAGTCTCTTTTGTATAGACTTTAT
2289084	upstream of dynA; downstream of bpsB		2.89071e-07	0	0				TCAAACAGATTTATTAGAGATTCCTTTTAATACAAAACCAATTAATACACTATATGTACAA
2290014	within bpsA	-	6.61972e-05	0.0393013	2.01905e-05	0.0142857			TGATATCATGGAATGACAGCTTATGTTTGTCCAAAAAAATCTGTACATTTGTTTTGAGCCA
2290868	upstream of bpsA; downstream of pbuX		0.00264644	0.52911	0.00163917	0.235439			ATACATTGTGCCGCAACAATCTTTTTTATATGCAAAAAAAACTCCGCCGCGGCGGAGTTAG
2290949	within pbuX	-	2.0235e-05	0.471429	2.91319e-05	0.316831			GAGGTCAGCTTCTTGTTCTATTTTTTTAGCTTTAGAAAAAACGTTATATACAATATTTAAG
2293154	within ypwA	-	2.89071e-07	0	1.06721e-05	0.945946			TATAACAGATAGAGATTTGAATATTTGTTTGATAAATAATCAATTAAATAGCGAACATTCA
2298213	within kdgR	-	0.000104933	0.515151	7.06664e-05	0.579592			ACAAATCCGATTAACTTGCTTTTTTTTATTTTCAAACCTTGTGCCATTTTACTCGGCCGAT
2301201	within ypvA	-	5.78142e-07	1	1.44218e-06	0			CGCCTTTTTGACACGATGGTCATTTTTTATTTCTAAACGGTGTGAACCGGCTACTTCCTTT
2307802	within yprA	-	2.89071e-07	1	0				AATATTTTCAAAAGTGGTCATTTTTATTTTTTTAAAAATGGTCGGCAGGGCATTGACAGTG
2309563	within yprA	-	1.44535e-06	0	0				CCAATTCACAACGTTTTCATTTCCTTTTAAATCAGAAATGAGTTCAGTCAGTGATTTCTTT
2310088	within ypqE	-	7.80491e-06	0	0				CACCGCTATTCCTTCTCCCATCATTTTCTGTGAAAAAACAGGGTCCGGTACATCTGACAGG
2310743	within ypqA	+	6.9377e-06	0	9.22991e-06	0			TTGGAACGAGCAGACAATGACACTTTTCTTTCCAAAAAATAAGCATGAATGAACGATTCAT
2310744	within ypqA	+	2.89071e-07	1	0				TGGAACGAGCAGACAATGACACTTTTCTTTCCAAAAAATAAGCATGAATGAACGATTCATT
2311284	upstream of yppG; upstream of yppF		0.00186162	0.0712733	0.00169859	0.420275			CAAATTGTGTCGAAAGTTTAAATTTTTTAAAAACAGAAAAAAGTCGAATCATTATGGTACC
2311834	within yppE	-	2.89071e-07	1	0				CATCATTCTCTTCAACTGCAGGCTTTATCGTCTCAAAAAAATCATAAGAATGATTACTGTT
2312505	within sspM	+	6.35956e-06	0.863636	5.7687e-06	0.2			AGACTGAATCAAAGGCAATCGATTCTTTAGATAAAAAATTAGGCGGCCCGAACCGCCCTTC
2313040	within yppC	-	1.67661e-05	0.586207	8.36461e-06	0.275862			AAGGAATCGTGTCAAAAACATTCTTTTTAAACGAAGGATTTTGTATAATAGGTGTTTGGAT
2318787	within dnaD	-	5.78142e-07	1	0				CCTTTTTCTAAATGCATTTTAATTTTTAACAGCAGAATAAGTTCTGTTTCATTAAGCCCAA
2322732	within dinG	-	5.78142e-07	0	0				GAAGCGGGTGATCAGGGGACCGGAATGGGAGCCTCACGATCATTACTGTCGTCAGCTCATC
2323220	within dinG	-	0		2.88435e-07	1			GCAGATGTCAGCACCACACTATTTTTGCGCGCGAAAAACTGATCAGCCAGAAGTTCACCAG
2329905	within bshA	-	1.09846e-05	1	1.38448e-05	0.958333			TCTGTTCATACTGGCTGACAATTTTTTTAGAAGAAAATTCATTTTCAAGCATCTCTATTGC
2333436	within ypjC	+	3.90245e-05	0.444445	1.24027e-05	0.906977			AGAAATTAGATTAAAAAACATATTTTTTATTTTAATCGGAGCGGCAATTTTTTCATTTGGC
2338073	within ypiF	-	8.58541e-05	0.20202	0.00022844	0.698232			TCAGCAGTGCGTTCATCCAATATTTTTCTTTTTAAAGAGTCATTTAAATGCTCTAATGGAA
2338660	within ypiB	-	4.33606e-06	0	1.15374e-06	0.5			CTGTTCCGCCAATCCCTGATCTTTTTTATTCTCAAAAAGGTTTTTCGGAATATGCGGGTTG
2345250	within trpB	-	0		2.88435e-07	0			TCGATTGCCGGCAAAATCCCCTCTTTTTCTGACAAAAGCTTTAATGCATCCACCGCTTCTT
2347395	within trpC	-	2.89071e-06	1	0				GCTTTACGTCTGATAAATAGCTGTTTTCCCCTTGAAAAAACGGGGTGTCTGTTAAAACGGA
2347832	within trpD	-	0.000140778	0.447639	0.000263917	0.172678			AATAGATAAAGCGGAACTGCTGCTTTTATTTTCAAAAATATTCTGAATGAGATAAGCGCTC
2350035	within trpE	-	2.89071e-07	0	0				ATATCTGGACCAAGTGGATGTATCGTCCTTGCTTTCAAGAAGATACGTAATCTCCCTGTCA
2350280	upstream of trpE; downstream of aroH		2.89071e-07	0	0				AATAAACCCAAAAGAAAGACTTCTTTTGGGTAGAATAAACATAATGTCTCAGCTCAACTAA
2353101	upstream of aroF; downstream of cheR		0		1.15374e-06	0			TTTAAGTAAGACTACTATAACATATTTTTCAGCAAAAAGTCAGTCTATCTTTTTTGATAAA
2353127	within cheR	-	2.60164e-06	0.888889	0				TTTCAGCAAAAAGTCAGTCTATCTTTTTTGATAAAAGAATGTATCGGCTGGGACTAGGCCA
2353957	upstream of cheR; downstream of ndk		0.000549235	0.412632	0.000586388	0.657156			CTTGTTTTATCAGGAAATTGTATTGTTTCAATAAAAAAATCAGCTTTTCAGCTGATTTTAG
2354679	upstream of ndk; downstream of hepT		0		5.76869e-07	1			CAATCCGGGGCGGAGAAATTTCTTAATATCTACAAAAATTAAAATTTTCTTTTACCGATAT
2357229	upstream of hepS; downstream of mtrB		4.04699e-06	1	1.15374e-06	0			TTTCATTCGCTTACGCAGGTATCATTATAGCATAAAAAAAAGAAATTGGCTGTATCCTCCC
2360578	upstream of spoIVA; downstream of yphF		2.65946e-05	0.945652	6.05714e-06	0.52381			TTAGAAAATTTCTCATCCTCAATCTATTAATATAAAAAAACCTTTCTCCCTATTTGTATGC
2362672	within gpsA	-	0		2.88435e-07	1			GCTGACATGAACAAAGACTGCCTTTTTCGTTATAAAAGGGACAGCCTGTCTCAGCACTTCC
2373572	within prsW	-	0.000387932	0.536513	0.00100202	0.376511			GTACAGGTTCATTATCATACTGATCTTTTAAATAAAAATAACTTAATAACGCGATGCCGGG
2373703	upstream of prsW; downstream of ypdA		2.89071e-07	0	0				CATGTTGTTTAAAATTTTACATCTGTCTGCACTTAAAAAAACAAAAAGAGCATACGAATGC
2374775	upstream of ypdA; downstream of gudB		0		2.88435e-07	1			TTGGCATTTCACTTCATATTTTCTATTTCCGAATAAAAAAATCTCCTATTTTATCATAGGA
2376233	upstream of gudB; downstream of mecB		0.0123292	0.516916	0.00911222	0.468473			ATAAACGTTATGTTTTTCCATGTTTTTTAACGAAAAAAAACTGCTGAAATCAGCAGTTTTC
2378049	within ypbF	-	1.44535e-06	1	0				AATCAGTCTCGGATTTTTCTTCCTTTTTCTTGAAATAATATGAAGTGCAGTAGGCAAAAGC
2382283	upstream of ypbB; upstream of fer		1.99459e-05	0.391305	7.52815e-05	0.781609			TGACAAAAATCGTTGATTTGCTCTTTTTATTTTAACAGATTTCAAACAGAAATCGACGTTT
2386278	upstream of aroC; downstream of rsiX		2.89071e-07	0	6.634e-06	0.956522			CAAATCCTTTCAATCTTTACCTTGTTTTATTATACACGTACAACTTTTTTTTGAAAATTTC
2386298	upstream of aroC; downstream of rsiX		0		8.65304e-07	0			CTTGTTTTATTATACACGTACAACTTTTTTTTGAAAATTTCTATTATATGAATAGCAACTA
2386357	within rsiX	-	1.32973e-05	0.434782	1.09605e-05	0.342105			TAAAAAAGAGCCTTAAAGGGCTCTTTTTAGTTTAAGGAAATCGGATTTGGAGCAGCTGGCA
2386886	within rsiX	-	0.000269414	1	0				GCAATTTTTTTAACAGTGTATCATCTTTTATAGAAAATGCCGTAGCTGGCTGATGGACTCG
2396485	within dacB	-	3.09306e-05	0.523365	1.96136e-05	0			TTCAGCTTTGGAATATCCCCTTTTTTTGCAATTAAATAGGTTTGATAATGCTCAAACACAT
2397610	within ypuI	-	2.89071e-07	0	0				GGCTATTTTCACACCACGTGTCTTTTTTCGGCATAAAGAACTCTTCAATGCATTGGTGATA
2404909	upstream of ypuD; downstream of sipS		0.000711114	0.552439	0.000532163	0.388076			TCATTCATATGAGTTATTCCTTTTTTTCATGAATAAAAAACCGTAAATTCTCGTAAATTAT
2405617	within sipS	-	2.28366e-05	0.987342	2.88435e-06	0			CTTTTGCCCATTCTAATATTGACTTTTTCTTCGAAACATTTTCTGATTTCAACTGATTTCC
2406137	within ypzC	+	2.89071e-07	0	0				ATATATTCCCGGCAGTTGAAGACTCTTTATTATAAAACTCTGAATATCCGCAGTTCTTACA
2406338	upstream of ypzJ; downstream of BSUA_02503		7.22678e-06	0.04	5.76869e-07	1			ATTACATCACGTTTGTTTGATTTATTTTACTACAAAATATCAATCCCAATGACCCGTACTA
2407669	upstream of ypuB; upstream of ypzD		0.000138754	0.0375001	9.2299e-06	0			AAGGAGGCTCTTTTTTCGAGCATTTTTATAAATCAATAAAAACAGGCATCTCCTAAATATT
2408082	downstream of ypzD; downstream of ppiB		7.80491e-06	0.629631	6.92243e-06	1			TTCGGCGGTTTTTTATTGAACATTTTTGGCCAATAAAAAAAGCTTCCTCTCTAAGAGGAAG
2412053	within spoVAF	-	2.89071e-06	1	0				TCAACCAGATCCGGATCAGCTATATCTTCTATATAACAAATGCTTAAATCCGTCTTTGACC
2415249	within spoVAB	-	1.73442e-06	0	0				GCCCGACCGGCACAGCTATCCATTTTGTTAGATAAAGATGATTCATATGAAGCGTCTCCCA
2423893	upstream of spoIIM; downstream of yqkK		6.35955e-06	1	1.84598e-05	0.96875			GAAAGAAACAGAAAAACATGCCCTTTTTCAAAAAGAAACAATAGAGATGAATGCTAGGCGG
2434388	downstream of yqkD; downstream of yqkC		0		5.76869e-07	0			AAGGCCTCTTCGGCTCTTTCGCTTTTTTATGTTACAGAACGTCGGTAATGCCATCCATATT
2438697	upstream of polYB; upstream of yqzH		5.60798e-05	1	3.17278e-06	1			CCAAGGGTTTGAGAGAAGAAAAACATTTAGTAGAATAAAAGCGAAGCATAAGGATAGGAGA
2448111	within yqjN	-	0.000361628	0.494005	0.000452554	0.228171			CTCACACGTTCCGGGAGCAGCTCTTTTTTCTCTAAAAAGGAGCTCAAAAGCTCAGCAGGCT
2448476	upstream of yqjN; upstream of yqjM		0		1.15374e-06	1			CGCCCCTCCTATGAATAAAAATGCTTCTATACTGAAAAATAAACTGATTTCTCGTCTATTA
2451859	upstream of rnz; upstream of zwf		1.44535e-06	1	1.44218e-06	0			CTTAAATGTTTGCTTTCGTTGAATTTTAGATTTAAAATGAAGGAAATATACGGGGTGTACT
2451904	upstream of rnz; upstream of zwf		2.89071e-07	0	0				ATATACGGGGTGTACTAAAATAAAGCTTCGAATAAAGTGAGGTACTTTTAGTGAAAACAAA
2453444	downstream of zwf; downstream of gndA		5.78141e-06	1	0				ATGTTTACAAGCATTTTCGGCTTTTTTACGCTGAACAAAGGTATAACAATCTCCTTAATAA
2454970	upstream of gndA; downstream of polYA		1.53208e-05	1	2.88435e-07	1	159	5.3	TCTGCAAACGTTTAATCATTTTAAAATTTAAATTAAAATAAAATGATATTTATAATAAAGA
2454993	upstream of gndA; downstream of polYA		3.46885e-06	1	4.32652e-06	1			AAATTTAAATTAAAATAAAATGATATTTATAATAAAGAAATTACCATACATTCACCCTTTT
2462331	within yqjA	-	0.000689434	0.239413	0.000790022	0.423877			TCATCCGAGTGATTTTTGCGCTTTTATTCCTTTAAAATAACTTTTAATCACTAAATATTGT
2462624	within yqjA	-	0		4.32652e-06	1			TAATTTCAAATTGCTTTTCTCTCATTTTAAAATAATGATAATGCAGATTTTCATAACGCAA
2463150	within yqjA	-	0		2.01904e-06	0			CTGAAGCGACCGTTTTTGTGTGATTTGTATGCACAAAATGGTGATGATTCCTGCTGATGCG
2463299	upstream of yqjA; downstream of artR		5.78142e-07	1	0				TGTCGGACTCCATTTCTATTTGTTTCTTCAATAAAAAAGAAGAGGCGGCCAGCCTTCTTCT
2464737	upstream of artQ; downstream of artP		0		2.88435e-07	1			AAATTCATAGCCTTTGTCTCCTTTTCTTACAGGAAAAAAGTTTCCTATTCAATAAAAAGGC
2465625	upstream of artP; downstream of yqiW		8.67213e-06	0.266667	5.65332e-05	0.326531			GTATTTGAATATTTATTCGTTAATTTGTATTTTAAACAGTTTCTCATTTTTATGCAATACT
2469529	downstream of bmrR; downstream of bkdB		3.75792e-06	0.307691	0.000242285	0.933333			AATAAAGCATAGAAAAAGAGCATTTTTTGAAACAAAACTTCAAAAAATGCTCTTTTTGCTT
2475329	within buk	-	4.33606e-06	1	0				CAATGTTTTTTCAAAAATGCTTCTTTCGTTATGAAAAACACCGATTTTCGTTGAAGTTGAG
2477647	within bkdR	-	1.44535e-06	0	0				TGACACCGAGAGCTTTTGCTGTTTTTGTCCGGTTAAAATGATGCTTTTCAAGCGTTTGCTG
2477712	within bkdR	-	2.89071e-07	1	0				AAATGCGCTTCAAATTTTTCTACTGCGACAGACAGCTTTTCGCCTTCAATATCCGGAAAAT
2478991	within bkdR	-	0		3.74965e-06	1			CCAGCTCGACCGCATCAGTGATATCTTTAAACACACAAAGAGCCCCGAGCAGACGTCCGCC
2480558	within prpB	-	0		8.65304e-07	0			TTATTTTTTGCGCCATTTCCTTTATCGGAACTAGCTGTTTGCCATTTAAATGTCCGCATTT
2484160	within mmgC	-	2.89071e-07	0	2.59591e-06	0			TCCAACGGTAAAACCGGGTGTGTTTTTTTCAACAATAAAAGCCGAAATCCCGTGCCTGCCT
2488898	upstream of yqiH; upstream of yqiG		0.000750428	0.488059	0.000540814	0.440533			ATTAGCGGAAAGAAGCAACTTTTTATTCATTTTAAAAAATTTGAGAATAGGGTGAGCAAAT
2491739	upstream of spo0A; downstream of spoIVB		1.6188e-05	0	6.66283e-05	1			TTGTTATTCTATGTTTTTCTCTGTTTTTCGACTAAAAATGAAATTTGACAAACAAGGAAAC
2498499	upstream of dxs; downstream of ispA		2.60164e-06	1	3.43237e-05	1			GACAAACGCGCTTTTCCTTTTCATTTTTCATATAAACTGCTTACATTTTACCATACCTCGT
2502874	within yqhY	-	0		2.88435e-07	1			AAACGCCAAATGTAACGACACAGTATACATCGATCGTAATTCCGTCATCCGCCAGGTCGAC
2508649	within spoIIIAD	-	5.78142e-07	1	0				AAACGCAAAAGTCGGCTTTTGTTCTTTTACAATTAAAGAAAGGAAGGTGGCGATCAGCCCT
2510833	upstream of yqhV; downstream of efp		0.000169973	0.197279	2.33632e-05	0.777778			TTCGTATAAAAGAAAGATTCTGTTTTTGGGCACAAAAAAAGCCTGCTCCCATTTGGGAACA
2516474	within mntR	-	4.10481e-05	1	0				GACGTTAACACGAGACCGCGATATTTTTCATAAATTAAATATTCGTCTTTATCTAGTTTTT
2522003	within gcvT	-	1.70552e-05	0.694915	2.76897e-05	0.25			CAGTTCGGACAGCCTCGTGTTCTTTTTTTATAGAAGAAAATTGAACAGGAAGCTCCCAGCC
2523339	within yqhH	+	0		2.88435e-07	1			ATGATCCGTAACAGGCGGCATGATACAGGGCTGAATTGGAAACAGCGCCATGTTGAAACAG
2524012	within yqhH	+	0.00129215	0.285011	0.00105077	0.373044			CGGTGGAAGAGCATATTCTAAAGCTTTTATATGAAAAAATTCATTTGTTTGAAAAAGTGGT
2524176	within yqhH	+	0.00016159	0.894454	0.00032247	0.927549			AAAATGGATAACTTAACCTCATTTTTGTCTTATAAAAAACAGCTGCCTGCTGAAAAAAGAG
2524436	within yqhG	+	3.55557e-05	0.731707	2.27863e-05	0.278481			CCGAATCCAATGAAAATCACTTTTATTACAGATAAAGAAAATGCGCCAAAAGACCTAGATG
2525067	downstream of yqhG; upstream of sinI		1.27191e-05	1	3.5189e-05	0.762295			ACCATTCGACATCATTCTCGTTTTTTTTGAGAAAATACGATTATAATAAAGGTATATTGGA
2525321	within sinI	+	5.78142e-07	1	0				TCAGCCCGGAAGAAATACGAAAATATTTACTTTTAAACAAAAAGTCTGCTCATCCTGGTCC
2525717	within sinR	+	3.75792e-06	0.846154	1.15374e-05	1			TATCGAAAAAACAATTTCGTGAATTTTTAGATTATCAAAAATGGAGAAAATCCCAAAAAGA
2526967	within sipW	-	3.93136e-05	0.507352	1.21142e-05	0.928571			GCTGCTGCATTATTATCACCTTTTGTTTTAAATAACAAATGGTCTCCTTGCTTTGTTATGT
2531786	within comGB	-	8.67213e-07	0.666667	5.48025e-06	1			TTAACAACCAGACTTTTCTAATCTTTTTCATGATAAACCCACCGGTCATAGTTGTTTGTCG
2533008	within BSUA_02649	-	1.15628e-06	1	0				ATGTACCCCTGTCATTATAATTTTCCCTATAAATAAAAAAGCAGACATGGTCACCATGCCT
2533640	within corA	-	4.04699e-06	0.57143	8.65304e-06	0.8			CGCTGATAATCCTTTTTCCCTTCATTTTGAGGTAAAAAGGTTTCTTTCAACGCCATTTCAA
2535713	downstream of yqhB; downstream of rsbRD		2.0235e-05	0.0428571	1.15374e-06	0			GTGAAAGGCTGTTCAGCTGCTATCTTTCAAGATAAACATGGCAAAGGCATCAACACTCTTT
2536960	within mgsR	-	2.89071e-07	0	0				CTCATTTACCGTGATTTCTTCAATGTTTAAATTTAAATTTTTGAAAGTCTGGCTTCTTGTC
2537233	upstream of mgsR; upstream of yqgY		5.78142e-07	1	1.61523e-05	0.589286			TTGTAGAATAACTACCCGGATCATTTTTCATTTAAACCATTTACAGAACTTTTTTCGGATT
2537271	upstream of mgsR; upstream of yqgY		1.15628e-06	0	6.63399e-06	0.0434783			ATTTACAGAACTTTTTTCGGATTATTTTTTAAAAAACATTCATACAATAGAAAACACAATC
2537693	within yqgX	-	5.49235e-06	0.526316	6.63399e-06	0.782608			CAAACCTTATCGGTTTGTCTCTTTTTTTACAATGAAAACCCATTTAAAAACGGATTTTGAT
2541799	within yqgS	-	0		3.46121e-06	0			TGTACCTCTTCAAATGGGGTTATTTCTTTTCCTAAAAACTGCCCCATCGCTTCATTATGGT
2544792	within glpG	-	5.6947e-05	0.979695	0				TTTCTGCTTGTGCAAGCTCATTTTTTTCCGCATACAATAACGCTAAATTGTAATAGGAAGC
2546225	upstream of glpG; downstream of yqgO		1.30082e-05	0.8	0				ATGTTTACCGCTCCAATAGTTTTTTTTCATTATAACAGCTGGCGCTCCGAAACGCCTACTG
2549091	upstream of yqgL; upstream of yqzD		2.37038e-05	1	2.10557e-05	1			GAATTCCTTTAGAAACTATTGGTTTTATGGTATAAAAAAGAAGGATAAAAAAAGAATAGAA
2549385	within yqzD	+	0		5.76869e-07	1			CAAAAAATCGCTAAACAAATACTTTCTAAATATAATAACGGTATGTCAGCTGAAGCGATTG
2549636	within yqzC	+	2.89071e-07	1	0				ACCGAACAAGACGTGAACAATTATCTTGATTCTAAAAAATTGGTTTCTGTCAACCGTGATG
2549979	within pstBB	-	1.15628e-06	0	0				AAAACAGGCTGACTCAGCCTGTTTTTTTCATCCAAACTTTCCTGAAATGTAATCGAGCGTT
2554501	upstream of pstS; downstream of pbpA		0.0448019	0.649478	0.0447053	0.62639			TAAGGTTTTGTAAATCAGTGCGTTTTTTTGTATAAAAAAAACGCCCACATCATGTGAGCGT
2554539	within pbpA	-	1.15628e-06	1	2.88435e-07	1			AAACGCCCACATCATGTGAGCGTTTTTTTTAGTTATCAGAAGACGTTGTGTTTTCTGCATT
2556793	upstream of pbpA; downstream of yqgE		2.0235e-05	0.299999	1.26911e-05	0.704545			GACTTTTTTCTACAGATAACCCCTTTTTGGCAAAAAAATTATCTCTCGCCTTTTAAAAGGG
2560560	downstream of yqgB; downstream of yqgA		2.89071e-07	0	9.51834e-06	0			AGTTCTTAACAGCATTTGACATATGTTTTTAACAAAATAAGAATAATGTTAAATTTTAACT
2563048	within yqfX	-	1.18519e-05	0.146341	0.000125469	0			CTTGACGGGAACCCGTCAAGCTTTTTTGTGTTAGAAAAATGGAATAATAAATATTCCAAGC
2570333	within yqfO	-	0		4.03808e-06	0.928571			AAACAAAGATATTCACGCCAAACTTTTTATCATTACACATTGATGTAAGTTTTCTCGTGAC
2572272	upstream of trmK; downstream of cccA		8.96119e-06	1	1.73061e-06	0.166667			AGAACATCTCGGCGGCCTGTGAATGTATAAAGAGAAAAATAGTTCTTTTATTTAATTTTTG
2572581	within cccA	-	2.31257e-05	0.1125	0.000156332	0.147602			ATCTCCCGAGAGTCATCAAGTCCTTTTACTGATAAAAAGAAAGTTAGACCAATTCCTAAAA
2572714	upstream of cccA; downstream of sigA		2.89071e-07	1	1.73061e-06	0			GTAAACACTTCTAATTCTAACTTATTTTTACAAAAAGTAAATGGATTGCTATACAAAAGTT
2572909	upstream of cccA; downstream of sigA		0.000102909	0.0617977	4.12462e-05	0.699301			ATGTTCATTTGCAAATGACATCATTTTTCAGTAAAATAAAGGCATATTATCCATATATCTT
2572945	upstream of cccA; downstream of sigA		2.89071e-07	0	0				TAAAGGCATATTATCCATATATCTTTTTAAAAAAAGAAGAACGGATCTTCAAGACCCGTTC
2576803	upstream of yqxD; downstream of yqfL		1.56098e-05	0.592592	1.49986e-05	0.807693			AAAATTAATCATTTTATCACAATTTTTTATTATAATACAAACTTCACAAAGATGCTATTGT
2581679	upstream of glyQ; downstream of recO		2.89071e-07	1	6.634e-06	0.956522			ACTTCTTTCTCTCACTGCAACATATTTTATAATAAATGATCATATAAAAAGATGGACCAAA
2585372	within yqfF	-	2.77508e-05	0.65625	8.91263e-05	0.20712			AATCTGGTCGCCTTTTTCCTTCGCTTTATAGTAAAAAAACTTTAAAAGCGAGGTTCCATGA
2585743	within yqfF	-	0		5.76869e-07	1			ATAGCGGATGGTTAGGATTAGACAGCTCGAGCAGCCTCATGGTGGATAAAATGCCAAAGCC
2585973	within yqfF	-	6.44628e-05	1	1.44218e-06	0.2			TGCAAAATCTTTGATCTTGCATTGTGTTTTCCTAAAAATAATACACCTGAAATGCCGCTGA
2592594	upstream of yqeZ; downstream of yqeY		2.89071e-07	1	0				TCCTTTTATAATAAGTGCCTTCTCTTCATACGTAACAAATGTATCAAAGGTTTCATTTTTT
2592629	upstream of yqeZ; downstream of yqeY		0.0159174	0.553102	0.0186011	0.522298			CAAATGTATCAAAGGTTTCATTTTTTTATGTATAAAAAAAGACATCTCTCTTAGAAAGATG
2594442	downstream of yqeW; downstream of yqeV		1.44535e-06	1	0				TCGGTACATTTTAATGCACCGATTTTTTAGGTTAAGAAGACAAACGCATGTGTTCAGTTAT
2608259	within gpr	-	0		4.90339e-06	0			TTAATGCCGCCGTGATCACGCTCTTTTTCAATAAAGCCTTTAATTTCTTTTGTCGGCACAG
2612521	within comEC	-	4.9142e-06	1	0				ACAATAATAAGAAAAGCGTGCCTCGTTTTGATTAAAATGATGAGGAGAAAGAGGATGAAAA
2615279	within yqeM	-	4.94311e-05	0	2.22095e-05	0.272727			TTAAAGGTTTCGATCACATCATTTTTTGTTTTTAAATAATTTAATGAGTCACAGCATATCA
2616050	within yqeK	-	0.000522929	0.625761	0.000298818	0.73359			GTCTGGAAAAACCGGTTGATTTTTTTTCATAAGAAAAACCATTGTATTTTTAATGGACTGA
2617718	within aroD	-	0		2.24979e-05	0			TGCTCAAGACGTTCTTCTGCTTCTTTTATGCTTAATACTTCTTTATTGTGAAACGAGGGAG
2622482	upstream of cwlH; upstream of yqeD		1.56098e-05	0.5	2.30748e-06	0.5			AAAACAGAGAGATGGACAGCCTTTTTTATGAGGTAAAAAAGAATTGTGTTCTTAACCTGGT
2624350	upstream of yqeC; upstream of yqeB		0.000144825	0.0239521	0.000125469	0.00689656			CGCTTTATCCTTGATTTACCATCAGTTTAAGTTAAAATATGGGAAGGAATTCGATTTTTTC
2624382	upstream of yqeC; upstream of yqeB		0.000408746	0.994342	3.20162e-05	0.153153			TAAAATATGGGAAGGAATTCGATTTTTTCAGTAAAAAGAAGGTGACATGTTGCAGAATCAA
2626368	within spoIVCA	-	2.89071e-07	0	2.30747e-06	0			TTCAGTAAGCTGATTTTGCTTTTTTTGCAGTTCAATAATTTGTGCTTTGATTTCATCTATG
2627797	upstream of spoIVCA; downstream of arsC		9.25026e-06	0.0625001	7.78774e-06	0.296296			CAGCTGTTTGTCCAAATGAGGAGATTTTAAATTAAACTATAGTGTTATTAAACGTTTCAAT
2628849	within arsB	-	0		1.73061e-06	0			CGGCAAGCTAACAATTACATCACCTTTTAAGGAAAACATGACGATAATTGTAAATAGCAAA
2629962	within yqcK	-	5.78141e-06	0.9	1.1249e-05	0.974359			CTTTTACAGCCTTTACTCCAAAAACTTTTTCATAAAAATTGATCGATTTCTCTAAACTGAC
2631452	within yqcI	-	1.44535e-05	0.06	2.30748e-06	0.75			ATTTATTTTCTTTATCACCTATTTTTTCATTCAAATAGTTAAACGAATCTAATTGCCAACC
2631677	upstream of yqcI; upstream of rapE		2.0524e-05	0	0				AAGTTTTAGTGGGTAGGTAAGTAATTTTCTTATCAAGAAAAATCCAGAATCAGTTCTGCGT
2631678	upstream of yqcI; upstream of rapE		1.44535e-06	1	0				AGTTTTAGTGGGTAGGTAAGTAATTTTCTTATCAAGAAAAATCCAGAATCAGTTCTGCGTT
2634218	within yqcG	+	2.89071e-07	1	0				CTACACCAAATCAAAATCCATTATGTCTGAACAGAAAAAAGCCATGAAAGATATATTAAAT
2636032	within yqcF	+	1.44535e-06	0.8	1.15374e-06	0.75			TCTGGAATCAAAACAGATTGATATTTTTGATATAAAGAGAGAATCTGTTGTTTAATGACTT
2636321	within yqxJ	-	0		2.01904e-06	0			GCTTATTATGTGGCTGGTCCTTATCTTTAATTAAAGAAATGGTTATGTAAAGCTTTAGAAA
2636541	within yqxJ	-	2.8907e-06	0.1	2.88434e-06	0			ACTCTCTTAATTCTTGATACTGTTTTTCACTTAAATCATAGGCCAAAACTTGATCAAATAA
2637642	within cwlA	-	0		2.88435e-07	1			GTTTGTTGTTTTCTTTTTAGCTACACTTGCTTTGCTTGAGTTTGTTTTTCCGCCCAACTTT
2640513	within yqcC	-	0.000424645	0.422055	0.000409	0.499295			GTTCGGAGCAATAAATCGATTGTTTTTAGTATCAAAAGCATTATGGCTATCCTTGATGACC
2643225	within yqbS	-	2.11022e-05	0.958904	0				GACACGGAACGATTCGCCTTGTTTTTCTATTTCAAAATCTGTAACAGCAGAAATCCGATCG
2643580	within yqbR	-	0		2.88435e-07	1			GCCATTCCAAACACCTCCTATATTTTGTCGAGAATAAAAAATGATTGCCCGCCTTTTAAGG
2645291	within yqbP	-	2.89071e-06	1	2.01904e-06	0			CTTATACTCAGCAAGCGGGCTGTGTTTCTTTGGAAAAAAAGAAGAGAACGAAATTTCTTTC
2650893	upstream of BSUA_02782; upstream of txpA		5.78142e-07	1	5.76869e-07	1			TTATTAACTCCTTTTACTTTTTAGTTTTGGACAAGAAAAAAAGCACATTCATACTTTTTGA
2651451	downstream of txpA; downstream of yqbM		0.000214779	0	5.76869e-07	1			GATCATAGAAGCCTTAACCCTTTTTCTTTTATTAAAAACCCTCGGATTATGAAAGTGTTAT
2655856	within yqbF	-	0		5.76869e-07	0			TCTTGGGTTAGTATAAAATATGGATTTTCATTTAAATACTCATAGAGCTTTTTCGGTACTG
2658504	within yqbC	-	0.000119675	0.739131	1.67292e-05	0.741379			ACTGATCAAATTTGAAACCGGTTGTTTTAATTTAAAAACCAAGATAATTATTGCTACCGGC
2659495	within yqbB	-	0		5.76869e-07	1			TTGCTTATACTGATTTTCCTCGGCTTTTTGAATAAAGACATTTAAACTCTCCAATAGCTTA
2663122	upstream of yqaS; downstream of yqaR		2.89071e-07	1	2.24979e-05	0.205128			CCGCCTCCTTTTAGATTGAGTTGTTTTGAAAATAAAAAAGCTCCTCAAAAGAAGCTTAAAT
2663455	within yqaR	-	5.78142e-07	1	8.65304e-07	0			CAAAGGCAGCAGCGGTTTCAATTCTTTTATTGTTAATATTATAAATCTCATCAATTAGTAT
2663530	within yqaR	-	4.33606e-06	0.466668	7.21086e-06	0.96	170	8.7	AAATTTCATTTCCTTTTCTATTCTTCTTTTGTAAAACATAATTAGTTCCACCTGTAAAAAA
2664230	upstream of yqaQ; upstream of yqaP		2.89071e-07	0	0				TTTCGATTCATGAAAGTATCCTCCTTTTCAAAATAAAAACGGACACCAAACATACAGCGTA
2664385	upstream of yqaQ; upstream of yqaP		2.89071e-07	1	5.76869e-07	0	171	6.7	ACTCCCTCCTTAAATATGGTAAAATTTTATTATAAAGTAGTGGAGGTTGTTATATGAGAGT
2664682	within yqaP	+	0.000414528	0.354952	0.000287858	0.777555			ATCAAATTACTAATCATATAAAAATTGTAAAAGAAAAATTACGTGGTTTTGGAATTTTAAT
2671040	upstream of yqaG; downstream of yqdA		2.89071e-07	1	0				TGTTTGCCTCCTGTTATATTAGGTTTTTAGTTTTAAAATTGAAGTTGAAAGACCATGCTGT
2671348	within yqaF	-	0		2.30747e-06	0			AAAGCCTAATTTCTCTCCTATTTTTTTTGAGACAATAACACTAGGCTTCCTAGTACCATTT
2671565	upstream of yqaF; upstream of sknR		0		2.88435e-07	1			TCGATTCGTTACATTGTCAACACATTTTCATAAAAAAAGTATCGTTTTGTTACCAAAACTT
2672207	downstream of sknR; downstream of yqaD		3.75792e-06	0	0				ATTTTCATTTATGTTTCTTTTATATTCTCATGTAAAAAAATTGAGCGTTTATTGTGAGGGA
2672299	within yqaD	-	9.25027e-06	0.03125	4.32651e-06	0			CTTCTTGTTAAAAACCTTGCAAAGTGTATGTGAAAAAAATAAACAATACAATTATCGTAAC
2672348	within yqaD	-	8.67212e-07	1	1.7883e-05	0.483871			AATTATCGTAACAACAATAATTGTTTCTTTAATAAAATTTTTATTATCTTCATTCTTTTGT
2677368	within yrkP	-	1.15628e-05	1	0				GTCCCCACACACTCTCATATATATTTTGGGCAGAAAATATTTTGTTGCGTTTGTTCATCAG
2678042	upstream of yrkP; upstream of yrkO		8.09398e-06	0.964286	5.76869e-07	1			GATGCTCGCCACAAATTTGTCACATTTTCTAAAAAAAATGATGACTCTTCATAAATTGTTA
2679707	downstream of yrkO; upstream of yrkN		5.78142e-07	1	0				TAAATTAGGGTTACATGCAGCTTGTTTTCCAATGAAACAAAGAAAAAGAATCATACAAAAA
2681510	upstream of yrkL; downstream of yrkK		7.22677e-06	0.96	6.05712e-06	0.666667			TTTCTTTGCCAATTAGTTATTATTTTTTACGATAATGAATTGATTCTAATTTTAAAATAGC
2681903	within yrkK	-	5.78142e-07	1	0				CCGTAAGAAGTCCAGGTGCATACTTTTTCATTACAACAGTTGCGATAAGATGTGGAAAAAT
2682430	upstream of yrkK; downstream of yrkJ		7.51584e-06	1	0				TTTTAGTTCGAGTCCCTCTATTTATTTTGGGCACAAAATAGACATAATTTATATTGACTCA
2683179	within yrkJ	-	0.0012404	0.487765	0.000582926	0.35428			ATGTTCTTGTCCTTTCTGTCCTTTTTTAGGTATAAACATTAAAATAACTGCTATAATAGCC
2683628	within yrkI	-	2.89071e-07	0	2.30747e-06	1			TACCCTTTCACATTCATTAGCCTTTTTGAATCCAAAATTTCAATATATCGCCCTCGTCCGT
2683864	upstream of yrkI; downstream of yrkH		9.25026e-06	0.125	4.03809e-06	1			GATTTCATGTTCTTCTCTCCTCTTTTTAGCAGAAACTTGTGTTACCGTATTGCACAGCGGT
2687012	upstream of yrkD; downstream of yrkC		0		1.15374e-06	0			ATGAAATCCTTTCTTTCATTTATTTTTACATTTACATGTTGCCAGTTCATAACTGTTTACA
2687182	upstream of yrkD; downstream of yrkC		0		1.44218e-06	0.8			ACGCATATGGGATGTTTAAAATAATATTATCCGAAAAATTGGCTACATCGTTATAATGACG
2688347	within BSUA_02835	-	4.04699e-06	1	1.26911e-05	1			AGTGTGCTAAATCAAGAAAACTCATATTAAACACAAAAATGAATGTTCGATCACCGTTTGA
2689044	within bltR	-	3.20869e-05	0.198198	1.73061e-05	0.666666			TATGTTCTCTGCCCCATCTTTTACTTTTATATAAAAGTAACTGTAATTGTAGAAGTCTTTT
2689207	within bltR	-	9.53934e-06	0	0				TTTCGTTCTGGTAAGTTTAATGTTTTTCGGCTTAACATGAATGTTTCTTCATTTAAATATT
2690907	within blt	+	0		2.88435e-07	1			TTGTCGGCCTTGGTCTTACAATGGTTTGGAAAGAAAAAAAGAATGATGCTGCAGCTTTGAA
2693081	upstream of yrkA; downstream of yrzO		1.90787e-05	1	0				GCGTACACCTCCGATGTAAATATTTATTGAATAAACAAAAAACAGTATATATAACATTATA
2693320	within yrzO	-	1.67661e-05	0.689655	4.32653e-06	0.933333			ATTTATTTAATGTCTTTATAAAGATTTTCTTTTAAAATTTGAATCAATTCGGCCTGTTGCT
2693526	within yrdR	-	5.78142e-07	1	3.74965e-06	1			TTATAATCTTCCTTACGCTGATATATGTTATTTAAAATGAGTCCAATAATGACAAACAGTG
2695018	within yrdQ	+	6.9377e-06	0.166666	8.07617e-06	0.642857			CATTCTATTCTGGAACAGTATGATGTTTATACTGAAAAACTTACTCTTGTAACCAGTAACA
2695387	within yrdQ	+	1.73442e-06	0	0				ATGCGCAGCCTCCTAAAGACCATTGTTGAACATAAAAATATGAGTATGGCTTAAAGTGATT
2696247	within yrdP	-	5.49235e-06	0.105263	4.03808e-06	0			CGTTTGATATTCTTCCCGATTTGTTTTTATTAAGAAATAATTCTTTATTTTTAGGACACTT
2697403	within czcD	-	2.89071e-07	0	2.59591e-06	1			AATGTCTTATTGTGATTTGCCTTTTTTTCAGCTAATGTAAAAGCAATCAGGGCAACCATTA
2697790	upstream of czcD; downstream of yrdN		5.78142e-07	0.5	2.88435e-07	1			ACAATACCTCCTTAATTATTCTTTTATAAACATAAAAAAGCGGAGCAAACACATGGTTTGC
2699232	within gltR	+	0.000105222	0.233517	4.87455e-05	0.431953			TCATATCCTGCAAGAAGAAGGTTTATTACCTATAAAATTAATGGAATTTGGCATACTTGAA
2700297	within brnQ	-	4.4806e-05	0.0903225	1.78829e-05	0.0483871			ACACTGATAAAACGACAGCAATTTTTTTATAAGAAATGTTCGGAAATAATTCATGAAAAAA
2701051	within brnQ	-	0		3.74965e-06	1			GCTGGCTAACGACTGTAAGTTTTGTTTACCCGAAAAAACAAATGCTGTTATAGCCAGTAAT
2701370	upstream of brnQ; downstream of azlD		2.60163e-06	1	0				AGCTTGTGTCAGTTTTATATATTTTTATCAAGTTAAATAAAAGCATGATCATTTTGATCGT
2702506	within azlC	-	0		8.94147e-06	1			TTAAATGTAACGATTCTTTATTTTTATTCAAATCAACAACCTCCTACATTTCATCAATTGG
2702816	within azlB	-	6.9377e-06	0.958333	3.17278e-06	0.272727			TGCTGTGACTTCGATTCCAAGTTTTTTCTCATCAACAATAGTCGTAAACTTTTTAATTATA
2703599	within yrdF	-	0		6.63399e-06	1			AAAGTCTCTTCCATCTATTATTATTTTTCTCATTAGAAACTATGCCCTCCATTATTTTATC
2703629	upstream of yrdF; downstream of cypA		2.89071e-07	0	4.90339e-06	1			CATTAGAAACTATGCCCTCCATTATTTTATCTTAACAAACGTTTACTATGTAACAGCTGTT
2703767	upstream of yrdF; downstream of cypA		0.000243397	0.931116	4.9034e-06	0.294118	176	10.6	CGGTAGGCATAAATAATGCTAAACTTTGTTTTTAAAAAGCTATCATATCAAATTTTTATGT
2705148	upstream of cypA; downstream of BSUA_02855		5.26108e-05	0.472527	3.40352e-05	0.440677			CATCTTTGAAAGGTTATGATAATCTTTAAATATAAAATCAGGACGATTTGTAAAATGATCC
2707654	upstream of yrdB; downstream of yrdA		2.31257e-06	0	0				TGTAAACGAACAAAAAAAGAACATGTTTTGAAAAAAGATTGATCAAAACATCTTCTTATAT
2707707	upstream of yrdB; downstream of yrdA		5.78142e-07	0.5	0				TCTTATATGTTGTCATAGCGTAACTTTTTATAAAAAGGTTAATTACATTTTCGGGGCTTCC
2708290	upstream of yrdA; downstream of aadK		0		5.76869e-07	1			GCTTATAGGTTAATTATAATGCCTCCTTTCGTTAAAAAGAACAAAAATTTCGGACAAGAAT
2709637	upstream of aadK; upstream of yrpB		7.22677e-06	0.96	5.76869e-07	0			GCGAATACGAGTTTTTGAGTAAATTTTAAAATGACACTTTTTTCAAAAATCATGTCTTAAC
2709707	within yrpB	+	4.62513e-06	1	0				CGGTATGAATGAATTTATGAAAAAGTTTTCTTTAACAAAACCGATTATTCAAGCTCCAATG
2711586	within yrpC	+	7.80491e-06	1	0				ATATCTAAAGAACGAACTATCTTCTTTTGATCTGAAACAATATGGAACGATTGTGTTAGGA
2711947	downstream of yrpC; upstream of yrpD		0.00319597	0.462554	0.00288435	0.5131			AAGCGGGCTTAAAAAGCCCACTTTTTTTCTAACAAACAATTGAGTTATACACACATATCTG
2712203	downstream of yrpC; upstream of yrpD		8.09399e-06	1	0				TATTATGGAATTATTTTCATAATGTTTTATAATACAAGATGATAGCGTTTTCTAATTATAA
2713679	downstream of yrpD; downstream of BSUA_02863		4.62512e-06	0.5625	5.7687e-06	1			GAAATCTTTATGGCGTCTGTTTTTTATTAGATTTAAACAAAACCATTAAAGTGGGCCATGC
2713959	within BSUA_02863	-	5.78142e-07	0	0				CCACTGCCATACATCCAATGATTTTTTATTTTGAAATAGGTTTCTTCTACTCTTCATGTGA
2715335	within sigZ	-	5.75251e-05	0.21608	6.92244e-05	0.675			TCAGGCAATATTTCGCTTGTTTTTTTTGTACGGTAAAAATCAATAATCGTATTTCTAGTGA
2715596	upstream of sigZ; upstream of yrpG		4.4806e-05	0.316129	4.32652e-06	0			GTCTGCTTTACATTTGCTTCGTCTTTTTAATCGTAACAAAGAGCAAACAATTGTTGAATCA
2716929	within yraO	-	2.31257e-06	1	2.30748e-06	0.375			ATTGGCAGTCTAAATATTATTATTGTTTCTTTACAAAATAGTAATAGCCCCTGTAATGATT
2717860	within yraO	-	2.89071e-07	1	0				ATAACCATGGGATTCATACCAATTCTTTTATACAAAGGTAACATTGCTGAGACTGTTATCA
2718204	within yraO	-	2.60164e-06	1	1.44217e-06	1			AGGCGAGACTTTCTTTGTCATTATTAATATTGTAAAAACAGTTACCATCGAAAAACCTAAA
2720674	downstream of yraM; downstream of csn		0.000225475	0.132051	3.95155e-05	0.00729928			TCATTATAGAGAAAATTGAATACTTTTTACTGCAAATAAAAAGATACCAACATCATTGGTA
2722000	upstream of csn; upstream of yraL		2.0524e-05	1	1.21143e-05	1			TCTGATATAGTGGCTTTGCACCTTATTTGACATAAAAAAATAAGGAGCTGGCAGAAATGGC
2722284	within yraL	+	0		2.59591e-06	1			ATTGAAACAATAAAAAAAATTGTCTACTCTAAATAAACAAAACGGAAGCACTGATAAAAAA
2725482	upstream of yraH; upstream of yraG		0		2.30748e-06	0			ATAAGAACGAGCAAAAACAGCGATTCTTAAAACAAAAAATGATACCGAGTGTATTTTCTGT
2727312	within adhB	+	3.75792e-06	1	2.88435e-06	0			TGAAGCCAAGCATGGCTATGACATTTTTGATTCAAAAATGGATGATTGTATCAAAGTTGTG
2730260	within yraA	+	0.00205645	0.231937	0.00300405	0.168987			GAATAGAGAGTTATTAGGAGGGTTTTTTATGAGCAAAAAAATTGCAGTTCTTGTTACAGAC
2730762	within yraA	+	2.89071e-07	1	0				GCATTTAACCGCGAATCTTTAAACTTGTTAAAATAACAAGAAGGCACAGACTGTTCGGGTC
2736979	within levR	-	2.89071e-07	0	5.76869e-07	1			AGCCACTTTAAAATATTCCTGAATTTTATCTTTAAAAATCATCGCCACCCGATATTCTTTC
2739237	upstream of levR; upstream of aapA		1.09847e-05	0.5	4.61495e-06	0.5625	180	8	ACATGTAACAGCACTTAAAATAGTTTTAAAATTTAAAAATAAAAGTATCTATTCTTTTAAA
2739243	upstream of levR; upstream of aapA		4.04699e-06	0.928571	5.19183e-06	1	180	8	AACAGCACTTAAAATAGTTTTAAAATTTAAAAATAAAAGTATCTATTCTTTTAAATGTTAT
2741170	within yrhP	-	1.15628e-06	1	5.7687e-07	1			GCATGTCATCTAACGAAAACATACTTTTAGCAAAAAAACTTTTTACACCTAAATAAATTAA
2741186	within yrhP	-	8.67213e-07	1	0				AAACATACTTTTAGCAAAAAAACTTTTTACACCTAAATAAATTAAGTATGCCGCTCCCAAA
2743675	within rsiV	+	0		8.65304e-07	1			CAATTGACAAAAAGAATGATATTTTACTTACATTAAAAAGCTTATTCAAAGATGAGCGCTA
2746183	within yrhK	+	1.44535e-06	1	5.76869e-07	0			AAGAGTTGAAACGATATGAGCTTTTTTTCAAAAAACGATATAAGGTTCTTTATACAGTAAA
2746489	downstream of yrhK; downstream of cypB		0.000231834	0.263092	0.000296511	0.964008			ATCAAAAACAAGACTTTCAGACTATTTATTTTTAAAAACAAGGTAAAAAGAACTAAACTTT
2750536	upstream of fatR; downstream of yrhH		4.39387e-05	0.296053	5.39373e-05	0.272728			TCTTTGTTCTTTCTTCTGTTATAAGTTTATATGAAAAAAACTTTTTTTAATATAAAGTATA
2750556	upstream of fatR; downstream of yrhH		0.010726	0.514378	0.0189972	0.46492	181	11.3	ATAAGTTTATATGAAAAAAACTTTTTTTAATATAAAGTATATGCAAAAAATAAAAAATTAA
2751227	upstream of yrhH; downstream of yrzI		8.52759e-05	0.142373	5.9129e-05	0.404879			GCTTTTGGTTTCCTATGTTTATTTATTATCTTAAAAAAATAAACATCATCTTCATTTCTAA
2751334	upstream of yrhH; downstream of yrzI		0.000132394	0.753275	0.000588983	0.499511			TCAATAGAACTAAACTTTTTCATTTTTTTCCGAAAAAAAAGCAGAAAACATAATGTTTTCT
2751813	within yrzI	-	5.78141e-06	1	0				AGGCTTTTAAACCGTTTTTTAATCGTTAACGTTAAAAAGAATAGGTTAATCGTCATATCGC
2752737	within yrhG	-	0		4.03808e-06	0			TAATCGCTAACTCTTTTACTGATATTTTTCTCGAAAATAACGCCATCGCAACTGACATCAT
2752738	within yrhG	-	0		1.44217e-06	1			AATCGCTAACTCTTTTACTGATATTTTTCTCGAAAATAACGCCATCGCAACTGACATCATA
2753277	upstream of yrhG; downstream of yrhF		2.89071e-07	0	0				AACATCATATCAAATGTGACAAATTTGTGTCAATGACAAATATACTAGCTTTGCAGAGCTT
2753330	within yrhF	-	2.28366e-05	0.56962	2.88434e-06	0.400001			CAGAGCTTCTTTTTGCTCATCTATTTTTCGGTCAAAAACAAATACAGATACAGCGATGTTT
2753753	upstream of yrhF; upstream of yrhE		1.58989e-05	0.345455	1.44217e-06	0.6			CTTGGTTAAAATTTTCCTGCCATATTGTATTATAATAAATATCACATTATAATAAAAGCAG
2754060	within yrhE	+	1.15628e-06	0	2.88435e-06	1			GAGCAGGGGCCACAATTTTAGATATTTTAAATGAAAACGGAATTGAGTACCCGCAGATTTG
2757412	within yrhD	+	0		2.88435e-07	1			TTTAAAAGGCATGGGAAAAGAACTTCGAGAACAATAACAGAAAAACAGCCATCTCTGATGA
2757681	within yrhC	-	1.15628e-06	0.5	2.88435e-07	0			CTTCTTTTAAAGATTTCATTCTATTTTTGTTCAAAAGAATCACCTGCCAGATTCATAGTAT
2764092	within pbpI	-	0		1.73061e-06	1			TCACACTTTCTTGAATCAAATTAATTTTCTTTTTAGAAAATGATTCTGTGAAAAACAGCTG
2764109	within pbpI	-	4.04699e-06	0.214286	0.000160947	0.00179212			AAATTAATTTTCTTTTTAGAAAATGATTCTGTGAAAAACAGCTGGATTTCTGCAAGTCTCA
2767238	within yrrN	-	0		2.88435e-07	1			ATCGGATATTTATTATCGCGTTCTTTATCGTGTAAAAACATGCCTGATTCTTTTTTCTTTC
2769213	within yrrL	-	2.89071e-07	0	0				ACCCTTCAAGCGGGTGCTTAATGTTTTTATTGAAAACATCATTTGTCACAGTGTCCGGGAA
2769700	within yrrL	-	0.00744502	0.655717	0.00582003	0.559124			AACAATGGAAGACAGTATGATTCTTTTTTTATTAAAAAACGATTTTTTTTGCTGATTGATA
2778114	within yrzQ	-	1.53208e-05	0.849057	8.94147e-06	0.935484			GGATACTCTTTGGAGAGTATCCTTTTTGCATTAAAACATTTTCGTAATTCTTCTTCTCATC
2785323	within yrvN	+	4.62514e-06	1	1.44217e-05	0.84			TGCTTTTCGAAAGCTGAATGCTGTCATTAACAATAAAAAAGATATGGAAATCGTAGCTCAG
2787531	within aspS	-	0		1.75945e-05	1			CTGCAAATTCAGTTCTTAACTTTTTTCTTGATAGAAAGATGAAGCTCGTCAAGCTGGGCGT
2791188	upstream of yrzK; upstream of yrvJ		0.000107245	0.566038	0.000325931	0.452212			CTTAGTATAAACAAATCATTTTATTTTTATTTAAAAATCAGAAAGGACTTTACGATATTAA
2792812	within yrvJ	+	0		2.88435e-07	1			GGATCGAAAGCGGATTAGAGAAATACTTCCAATAAAAAAAGCTGCCTTTTGGCAGCTTTTT
2795544	upstream of relA; downstream of apt		6.64862e-06	0.260869	3.74965e-06	0.923077			TAAAATGTAAACTGTATTGTAGTTTATTATCAAGAAAAAAACGAAAGATGTAAAGAGCAGA
2795597	upstream of relA; downstream of apt		8.67212e-07	0	3.17278e-06	0			AGAGCAGAAGTTCAAATAGCCAAATATTATATAAAATAAATGCAAAACAATAGGAAAAAAG
2798394	within recJ	-	2.31256e-06	1	2.01904e-06	0			AAAGGATCATAAAAATCGGCATCCTTTGTATGTAAAAACAGCCTAGCGCTTTCTGCCGTAT
2802951	within spoVB	+	0.000951621	0.534325	0.000730605	0.542441			TCACTTCTTTATTTATTCGTTTGCTTTAAGTATAAAAAGACAATTAAAATCAGAAAGCATT
2804307	within yrbG	-	0		1.7306e-06	0.833333			AAGAAGCTGGCGGACTTTTCGGTTTTTTAAAGAAAAGTATGCCAAAGTCACTTGAATGATC
2809571	upstream of ruvA; downstream of bofC		8.38305e-06	0.965517	1.15374e-06	1			ATTCACCTCTTTGACTGTTCTTCATTGTACCATAAAAACAGCCAAAGTCTTATAGAAAAGT
2810950	within csbX	-	1.47426e-05	0.666667	0.000104413	1			TGTTTTTGTATCGGAGTAAATTTATCTTTGTTAAAAAATAAGGCAAGAATTCCGCCTGCCG
2811612	upstream of csbX; downstream of yrbE		2.89071e-07	0	2.88435e-07	1			CCCAAGCTTGCTGAATTGTAATCCTGTTAGATTAAAAAGCGATTTTTTCAGTGTGCTCAAT
2813468	within yrzF	+	0.000219983	0.360053	6.80706e-05	0.411017			GTTTTTGGCTGGAGATCATCGCATTTTTATATAAGAAAGATTGGTTTCAAAAGCATTTCGC
2814768	within yrbD	+	3.75792e-06	0	8.36461e-06	0.793103			GTCAATATCGGGGCGGCCCTGCTTATTATATAGAAAAAGGCTTAGGCATTAAGTGGTTTGC
2818662	upstream of safA; downstream of nadA		0		2.88435e-07	0			ACAGTTCAGCTGTGATTACAATATGTTTCTTCACAACATATGCCTGAACAAAAGAAGTTAT
2820322	within nadC	-	2.89071e-07	1	0				TTTCTCGTGTCACAAATTTTAATCTGTTCATCATCCAGACACCGAACAGCCTCTCTTGTCA
2820481	within nadC	-	1.47426e-05	0.156863	8.65304e-07	1			CCTTTATGCAACATGTCCCCATCTTTTTTGTGTAAAATGCTTTGAACATTTTCGTCCAATA
2820731	within nadB	-	2.31257e-06	0	5.48026e-06	0.210527			TTTTTTCTGATCTTCGTTCCTTTTTTTGTATGGACAATTTGTCTTCCTTGCCAGCTCACCT
2827429	upstream of spo0B; downstream of rpmA		2.89071e-07	0	2.59591e-06	0			GGCTTTGTTAGAAAAACAATTGTTTTTCCCAGAAATATCATGTTCCTTTTTTCTGGCTTTG
2832002	within minC	-	7.80491e-06	0	2.01904e-06	0			AATGTTAGTCCATTCTTTGTTCCTTTTATTGTTACATATTGCTGCTTTTTGGTCTTCACAA
2834626	within radC	-	0		2.88435e-07	1			AAAAAAAGTGTTACAAATATCCTTTTTCCTTTAAACTCACAAATTTTTTATCCCCGATCAC
2835428	within maf	-	1.243e-05	0.488372	2.88435e-06	0.8			GACTGAATAATAATCTCCGTCTATTTTCTTTACAAAAAGCGCGCCTCTTCCTTGGATGCCG
2836789	within spoIIB	-	8.67212e-06	1	7.78773e-06	0.925926			TCCTTTTGCGTAAAGCTTTGTTTTTTTCTTTTGAAAAGGAGGAACAACTTTAGGGTCCTCT
2837212	within comC	-	1.6188e-05	0.964286	6.02828e-05	0.832536			TTTTCAGCAGTCAGCCCAATGCCATTTTGATATAAAAAGAAATGATAGAGTCACCGTATAA
2838027	upstream of comC; downstream of folC		3.75792e-06	1	4.90338e-06	1			GAGCTCCAATTGGGAATATTCAATTTTACACATGAAAAAAACGGCAGAATCTTTTTTTGAT
2843647	within ysxE	-	2.89071e-07	1	0				GCTTGCCGCGACCTTCTTTCAATTTTTTCAGGGCAAATATGCCGTAGTCTGTATACACTTT
2843991	within spoVID	-	1.15628e-06	1	0				ACTCATCCGCTTCTTTTGTAAAGAGTTTTGTTAAATAAAGAGAATTATCACTTTCCTTTGT
2846497	within hemL	-	5.78142e-07	0	0				AACCAGCTTTAATCAAGAGAGAATCGCCGTGTCCGTGGTAGCAGCCCTCAAATTTTAAAAT
2852598	within ysxD	+	2.31256e-06	1	0				TCTTTATTGGAATCAGTTTATTGTTATTATTGATAAAACGAAAAAAATCTATACGATAAAT
2854959	within lonA	-	1.85006e-05	0.0624999	1.12489e-05	0			TTTTCTCAATCTCCAGCACTTCTTTTTCATTATTAATAAAATCAATGACCTTGTTCAGCCT
2861516	within ysoA	-	0		5.76869e-07	0			TTGATACTTTTTTTCCTTGAGTGATGACATCCCTTTTTCCACAAGGCGGTCTTTCAGATGA
2865322	within leuA	-	3.75792e-06	0.923077	5.19183e-06	0.277778			TACCCAATCTTGCGATCTGTTACTTTTTCTTCTAAAATAAGAGAAACAAGATCCTCATCAG
2865547	within leuA	-	0		2.59591e-06	0			GGTGAAATAATTTCATAAGTCGATTTTTCCTTTAAAAAGCCGTCCTGATGGATGCCTGATT
2867503	within ilvH	-	2.89071e-07	0	0				CATTTCAATCTCTCCCTTGTTATGTTTTATACAATAGATATTGTTTTATTGGATGACGCCT
2869808	upstream of ilvB; upstream of ysnD		6.35955e-06	0.954545	1.15374e-06	1			TCTTTTCATTAGCTAGATAGCTGATTATTCAATAAAAAAAGCCCTTCCGCCCACAATCAGC
2870406	upstream of ilvB; upstream of ysnD		0		5.19182e-06	0			CAAGAATACACCAGAATTATTTAATTTTATATAAACATGGAAGATTTTATAACACGATATG
2871575	downstream of ysnE; upstream of ysnF		7.3424e-05	0.133858	0.00018056	0.1246			GAAGGTCTGTCTTATCTATCTTTTTTTATATTCACACATTTTTCACCTTTATGATACACGC
2871628	downstream of ysnE; upstream of ysnF		8.67213e-07	0	5.48025e-06	0			ATACACGCCAATGTTTTCAATTTTGTTTAATTCAAAGAACAGCGGGAATTACAAACGACAT
2873419	within ysnA	-	0.000136152	0.92569	7.21086e-06	0.36			TTCAGCCATCGTCTTATCTTTATCTTTCACGATAAAAATTGGGTCATAGCCAAAGCCATAT
2878117	within ysmA	-	2.89071e-07	0	0				TGTTTTCACTCATCATATTCAGCTTTTTAAAATAAGAAATCCGCACCTCCTCAAAATATAT
2878297	upstream of ysmA; downstream of sdhB		0		2.30747e-06	1			GAAGCTTCATCTTTTTTCATCTCCTTATTGTTTAAAAAAACCTCTCCCATGCGGAAGAGGT
2886252	upstream of trxA; downstream of xsa		2.89071e-06	0.0999999	6.92243e-06	0.416667			TATGGTTGAATGGGATATGCTCTTTTTTTAAAACACAAATCTGATAATGGCCCCGATCACT
2891132	within fadR	-	6.35955e-06	0.499999	3.77849e-05	0.67939			ATCCGCTCAATAAATTGACCCATTTTTTCTTTGAAAAGAGAAATTAAAATATCTTCTTTGT
2892958	within lcfA	-	5.78142e-07	1	0				AGAATGTCATGAAAGGTGAGTTTTTTTCCATAAAACGATATTGCGGTTTTATCAGGGAATC
2893188	upstream of lcfA; downstream of yshE		0		1.03836e-05	0.694444			AGAAAAAGAAAGGTAAATCTTTCTTTTTCTCATAATATGAACAGATATATAAGACCAATTA
2904202	within ysgA	-	2.89071e-07	0	0				TTCATCCTTTACAAGGATTTCTTTCACAATGCCCGGGCTTTTCAACGCCTCTTCAACGAGG
2904712	downstream of sspI; upstream of ysfB		5.34781e-05	0.897297	0.000195847	0.985272			ACCGGGTGACAGCGCCCGGTTTTTTTCTTATATAATAAAAACATGATGAGGGGGAACGCCA
2905907	downstream of ysfB; upstream of glcD		1.06956e-05	0.45946	5.76869e-06	0.15			TTTCTCCATGGAAGGCTTTGCTTTTTTTCTTTTACAATAGATTGAAAGCGTTTTTTGACAG
2908313	within glcF	+	0		2.88435e-07	0			TTCTGTTTTGGTTGAACTCGATTTCCATCAAATGGATCTAGCACTCGAGACGCCTCAGGTC
2910971	upstream of cstA; downstream of abfA		0		2.88435e-07	1			TCATTTTCTCCCATCCCCTTTTCTGTTTTTCATAAATATATCATAATTTCATGGTGAAAAG
2911016	upstream of cstA; downstream of abfA		4.59622e-05	0.283019	1.03837e-05	0.472222			ATTTCATGGTGAAAAGCGGTCATTTTTTCCTATACAAAAAGCCGGCTGGAATGGGCCGGCT
2911330	within abfA	-	5.78142e-07	1	0				CGTCTCCATCTGATCCTCAGCCTTGTTTACCGCAAAAATAGTGAGTGTTTCTTCCTCTTCA
2913600	within araP	-	0		5.76869e-07	0			TGTAGGCAAGTCCCTGCTGATACAAATATCCGACAAGCGTCAGACCAATATTACCCGGGGA
2914327	within araP	-	2.31257e-06	1	2.88435e-07	1			TGTAAACAGATAGGGCGCCGCTTTTTTTGAATAAAACAGATCTCGCCAGCCTGATTGTTTC
2921782	upstream of araA; downstream of abnA		8.67212e-06	0.0333334	8.65304e-06	0.866667			TAATTGACTATTATACTGTCAATCTTTTCTTTTAAAAAAAGCCGGGGGCAGAGCCCGGCTT
2924066	within ysdC	-	5.78142e-07	0	0				CTTTCAGCATGGTCAATGTTTCATCTAATTTTGCCATGTTCCAAACCCTCCTTCATCAGTC
2924112	upstream of ysdC; upstream of ysdB		0.00105106	0.994224	1.0672e-05	1			CCTCCTTCATCAGTCCTGCATTCTTATTATACAAAACATGGCGCTAACCATACGACTATTT
2931144	upstream of lytS; upstream of ysaA		1.15628e-06	0	0				CATATTTCACAAGGCTTTTATCTATTGTAAAATAAAACATGAGCCTTTTGGCAGAAAGATT
2933976	upstream of thrS; downstream of ytxC		2.31256e-06	0.375	2.88435e-06	1			ATCTGACATCTTTGTCACTCCTTTTTTTGCATATAAAAACCCCGCCCCCTATGAAAGGGAC
2934281	upstream of thrS; downstream of ytxC		0		2.88435e-07	0			TTAATCTCCTATGTATTATAAATTGTTCAATCCAAAAAATCAACACGATCGCGTTTCCTTT
2939057	upstream of nrdR; downstream of speD		8.09398e-06	0.571428	3.05741e-05	0.915094			GGTGGTTTGTGAAAATCTCCTTCTTATTTTACAAAAAAAATGAAAAAAGAAAAAGCTGACA
2943647	downstream of ytbE; downstream of coaE		2.89071e-07	0	0				GGTCCTGATCCGGACAACTTTGATTTTTAATGGCCAAAAAACACCGTTCAATATGAACGGT
2945201	within mutM	-	0		1.15374e-06	0			CAATTTTTGCATGGCTCGTCTTTTTTTCCGTACACAAAATGCTGCAGCTGGAACATTCCGA
2951417	upstream of phoP; downstream of mdh		0.000116207	0.482587	0.000136429	0.545455			CCGACAATTCGCCTTTTACATCATTTTTAAAAGAAATAAAGACGTTTATGATAGCGCTTTC
2953064	within icd	-	0		2.88435e-07	0			AGCAAGTTCATAGCCCCAGTTTTTGAAGGCGCCTTCTGTGAACTTCATGATGTTTCCTTTG
2953810	upstream of icd; downstream of citZ		5.92595e-05	0.980488	0.000135276	0.974414			ATATTTAGAAAACATTTTATTTTTCTTATATAGAAAATAAAATGATTTTTCCTAACATTCA
2955337	upstream of citZ; downstream of ytwI		0.000337635	0.744863	0.000346698	0.346922			GAAAAAACGCCTTTATTTGCGGGTTTTTGCATAAAAAAAAGCGGCTTTAAGGCCGCTTTTT
2956496	within ytvI	+	2.8907e-06	0	1.35565e-05	0			GATTTTTTCTCTTCTGGCAACCTTTTTTATGACAAAGGATTGGCATAAGCTGAAAGCCATG
2960440	upstream of pfkA; downstream of accA		0.000109269	0.738095	0.000386502	0.101493			CCTATTATACAATTAAATAAATTGTTTTTAAATAAAATTTAAGGAATGTCACAAAAAATAA
2968418	downstream of ytrI; upstream of ytzJ		0		2.01904e-06	0			AAACTTCTGTCGCTTTTTCCCATTCTTTTTTATAAACTATATGTGAGGCTTAATGGCGAAA
2971423	upstream of ytoI; downstream of ytnM		3.46885e-06	0.166667	5.76869e-07	0			CACCTCTAAGGACAGTCTTCTTGTTTTTATTATAAGGTTTCAAAGGATTTATACGCAATGA
2971572	within ytnM	-	2.31256e-06	0.250001	5.76869e-07	0			ATCGTAAAGCGGAAAAACCTTTATTTTTCTTTTAAATGGACATCAACCGCTGTCTTAACAA
2973542	within ytnL	-	0		4.32651e-06	0			TATCCCCTTTTCTTTAAGGCATTTTTTTATAAAAGCAGTTGTTTCAAATTCTTCTTTTGAC
2977883	within tcyN	-	6.07049e-06	0.238095	2.88434e-06	0			GATGCCAAACTGTTTATGGATATTTTTAATCTCAATCATAAAGTGCCTCCTTGAAATCTGG
2979495	within tcyK	-	1.73442e-06	0	6.05713e-06	0.904762			GTCACTTAACGTTTGTTCATTTTTGTTAAACATAAAATACACTTTGGCATTTGAAAGCACA
2979804	within tcyK	-	3.6712e-05	0.0866143	6.34556e-06	0.136364			ATCGTTATTTTGAAGCACAGTAATTTTTAAAGGAAAATGGTTGTAAGCAACCTTGTTAAAC
2980853	within tcyJ	-	1.67661e-05	0.620688	3.43238e-05	0.647058			ATGTCATACCCGGTCAATTCACCTTTTTCATTTAAAAACGCAATATTCGGAAAATCTGTTC
2982185	within ytlI	+	0		5.76869e-07	0			TTCTTGAAAATTACTACCATCCATTTTTTTATGACACATTAAATGTGATTGTATCTGATCA
2984255	upstream of ytkK; downstream of ytzD		0		5.76869e-07	1			TTCAATAAAGTGTTTCTTCTTCTACTTTACTATAAAAGGCTTGCAATATCACTTTTTACAC
2984422	within ytzD	-	0		1.24027e-05	0			GCCTTGTTGTCTCCTGGCTTTCTTGTTCATCATAAATATAGCGTTCCGGTTCTTTTTTCAT
2984766	within argH	-	2.89071e-07	0	0				CCCGACCACTTCATGCGCTTCTCTGAACGGCATTCCTTTTTTAGCTAAATAATCGGCCAGT
2987146	upstream of argG; downstream of moaB		6.35956e-06	1	2.30747e-05	0.9375			AAATCCCCTCTCAACCGTGTTTCTATTTTGTATAAAAATAAATTATATTTAATAAAAATAC
2987168	upstream of argG; downstream of moaB		8.67212e-07	0	0		186	30.5	CTATTTTGTATAAAAATAAATTATATTTAATAAAAATACATTTTGTATGTATACACTTTAA
2987186	upstream of argG; downstream of moaB		0		1.15374e-06	0.5	186	30.5	AATTATATTTAATAAAAATACATTTTGTATGTATACACTTTAACAAGTACGTTTCGTTTTT
2987230	upstream of argG; downstream of moaB		1.15628e-06	0	2.88435e-07	1			AAGTACGTTTCGTTTTTTCAAGCCTTTTATAAAAAAAACTTCACCTAAATTTCAGGTGAAG
2989163	upstream of ackA; downstream of ytxK		6.07049e-06	0.952381	0				CATCTTCTCCGAAAAATATCTGACTTTTCCATTTAAACATTGTCATGTCGGCTTTTCAAGT
2991033	upstream of tpx; downstream of ytfJ		0.00027057	0.349359	0.000267379	0.522115			GTAAAGTTTCCTGCAAACTGCAAAGTTTATGCCAAAAAAAAGTTAACTGCGGCCAGCGCAG
2994800	within ppnKB	+	8.96119e-06	0.903226	1.00952e-05	0.514285			TTTTGGGAAAAAGTGAAGCGTACTTTTTTATAGAAAATAAAAGGACAGGCTGCTGCCTGTC
2994882	within ytcJ	-	0.000140777	0.00205339	0.000116816	0.00246914			AATCTGGCCGTTAATCACGGTTTTTTTAATCTCTAAAAGATGAAGCTGTGCGGGGTCAATG
2998150	upstream of ytcI; downstream of sspA		0.00123231	0.555947	0.00195097	0.38631			GATTTTATAGGCCGCTGGTCCTTTTTTATATGTAAAAAATGAAAAAGAGTGGGGATACCCC
3000918	upstream of iscS; upstream of braB		0		2.88435e-07	1			AAGCGGTACAAGGTATGATATTTATGTTACCATAACAAAATTTAATAGAAAATTACGAAAA
3000977	upstream of iscS; upstream of braB		7.3424e-05	0.0433071	0.000107298	0.217742			AAACTAGTATTGACTTCTAATTTTTTTACCATATAATAAGATTTGTTCGTTTCGTCATATT
3002441	downstream of braB; downstream of ezrA		6.9377e-06	0.125	3.17278e-06	0.272727			CGCCTGCGTTATTGCGCAGGCGTTTTGTAATAAAAAAAGAGCCTGCTCATTACACTGCGGG
3004119	within ezrA	-	5.78142e-07	1	0				AGCCGGTCGATTTCGGCGTAGATTTTTTTCCTGAAAAAGTAGCCTGCCGCAAACAGCGCAA
3004787	within hisJ	+	0		2.88435e-07	0			CTATCTATGCCTTGATTATGACGAGCATACCTTCAAAGAGCTGATTTCAGCCTGCGGAAGC
3005753	within refZ	-	2.89071e-07	0	0				ACGGACAGACGTGCCAGAAAATCCTTTTTGGTTAAAAAGCATGACAGCAGATTCAATAATT
3005910	upstream of refZ; upstream of ytsP		0		1.73061e-05	1			CGGCAGAAAAGCCGGAACTTTGTTTTATATTATAGAAAAAGTGAGGGTTTTCCATGTTCCA
3006466	within ytrP	-	2.89071e-06	1	0				AAAACTGATATCGTTTTGGGCTTTTTTTATTTTATTGAGTCATGAATCATCAAGCGGTTTT
3010659	upstream of tyrS; downstream of ytzK		5.78141e-06	0.95	5.76869e-06	0.95			GTTAGTCATAAGATAAAGCTCCTTTTTTAATTAAAATAAAAAACGCCCCTTCGTTTACACG
3010948	within ytzK	-	4.27825e-05	0.513513	0.000328816	0.937719			CCTTTTCATATGAAGCTATATCATTTTTAACATAAATAAAATCCTGTGTCAACGCCGCCTT
3012771	upstream of acsA; upstream of acuA		2.89071e-07	1	2.30747e-06	0.125			TATATATTCATATTCTTCTCAATTTTTAAAATATAAACCATGTTGAAAACGCTTTATAATT
3018151	upstream of ccpA; downstream of aroA		3.52667e-05	0	1.9902e-05	0.0144928			AGATGATGAAAACGTATACTTGGTTTTTATAACTAAATAAACGAGAAAGCATAAAAAAAGG
3019485	upstream of aroA; downstream of ytxJ		4.62513e-06	0	0				TGATGTGAGGGCAATGTTCAAGGGTTTTTTACAAAAAAAAGCGCCAGATGATATCTGGACG
3019524	within ytxJ	-	2.89071e-07	0	0				AGCGCCAGATGATATCTGGACGCTTTTTTCTATGACAAATGCTGCTCAATAGCGGCTTCTG
3026099	within ytpR	-	0.000117941	0.642157	8.97031e-05	0.77492			TCAGGAGCGTGTCTCCCACACCTTCTTTATTATAAAAAGCGTTCATAAGTAAAAATCCTTT
3029124	upstream of ytoP; upstream of ytzB		8.67212e-06	0.4	1.87483e-05	0.0461538			CCTCATTTCTATGTAGTCCTTTTATTTTATTAGAAACAATGAAGTTTTCCAAGCACTCTGA
3034985	within amyX	-	0		5.7687e-07	0.5			TTCTTGAGGAAGCGCAAAGCTCATTTTATCCCAAAAGGTGTGATTGTCGTGTGATTCGACA
3038177	within ytlQ	-	2.89071e-07	1	0				ATTTGAGCTGAAAATCATATAAATGCCTTTTATAAAAAGAAGCAAGCGCCACCCTGCTCTT
3039203	upstream of ytlP; upstream of ytkP		0		3.74964e-06	0			GTTAGGATATTATATGACACTTGTTTTATTCAGAAAGGAATGACAATGTTGAAAATCGTTG
3041683	within pbuO	+	0		8.65304e-07	1			ACGTTCGTAATTGGAGGATACTATGTTTCATCTAAAAGAGCAGCAAACATCCATAAAGCAA
3043017	within ythQ	-	1.73442e-06	1	1.18258e-05	0.560976			AACCCAAACGTCGCCGTTTGGGTTTTTTATGTAAACAATAAAGAGACAGCGGCCGCTAAAA
3043701	within ythQ	-	2.0235e-06	0	1.44217e-06	0.6			CGCGGCTTTCTGATCCTGTCTTGCTTTAAGGATAAAAAGAATATATGAAGGCCAAACAAAT
3044933	upstream of ythP; upstream of ytzE		3.49776e-05	0.231405	5.01876e-05	0.396552			ACGAAATAGAATAAAAAAAGTTTCTTTAACCATAATAATATTGAGCCGAAATACATAGTAA
3053569	within yteS	-	6.67753e-05	0.961039	3.46122e-06	0.916667			GGCATAGATCGTTTTTTCTCCTGTTTTTTTATTAACAGTTGTATAAGGAGATGTTTTTTCA
3055487	within yteP	-	5.78142e-07	0	0				TCTTCGTTCAGCAGAAAATTGATTTTTTCACCGCCAAAAAACACAATCAGTTCATTAATCA
3055716	within yteP	-	0		2.01904e-06	0			TCAAAGCAAATAACACGAGCGTGTTTTTTAACAAGAGAAAAAATGTAGGCTCAGTAAACAG
3055717	within yteP	-	1.73442e-06	1	0				CAAAGCAAATAACACGAGCGTGTTTTTTAACAAGAGAAAAAATGTAGGCTCAGTAAACAGC
3055942	within yteP	-	5.78142e-07	1	0				CTTGATTAGTAAGCGCTTTCTTTTTTCTTTTTTAAAAATGACTGCATCAACAGCCGGCGCT
3063122	within bioI	-	5.78142e-07	1	0				TAGATAGGATGAACAGCTCGCAATGTGTCGTAAAAAGAATATGGGTTTTTCAAAAACTCAG
3065120	within bioF	-	3.46885e-06	1	0				GCATAAATTCCCTTGCCCTGCAGTTTTTCAGCAAATAGGACCGTTTTATGGGCATCGCCAA
3067931	within bioW	-	4.33606e-06	0.2	0				TCACGTCTCGTGAAACGCCTTCTTTTTCCAATAACAATCGGGCAAGCTTTTGTCCTTCTTC
3068086	within bioW	-	2.89071e-07	1	6.05713e-06	1			TTTCCTCTTGAATGGGATAACCCTTTTTCTAATAAAGCATTGACTGTATGCTTCATCTCAT
3081212	upstream of yttB; upstream of yttA		1.15628e-06	1	0				GCACGCGGCATACTCATCCCCCTTTCTTACCTAAAAAAGCTCATGAAAAAAACGAAACCTA
3081343	upstream of yttB; upstream of yttA		0		1.44217e-06	0			ATGAGCGTGAAAAAATCTAACAAATATTGTTTGAAAAATGTAAAATAAATAGAAAAAGGGG
3082463	within bceB	-	5.78142e-07	0	9.80678e-06	0			TTTCATCTTCACTTTCACCCATTTGTTTAAAATAAAGGATACAACCTGATGTAATCAGGAA
3086008	within bceR	-	5.78142e-07	1	0				CTTCGCGATGTAGCCCTGGCCCACCTTTGTCTCGATATATGCACCAAGCTGCAGGGCGTCC
3090441	within ytrC	-	3.17978e-06	0.272727	2.88435e-07	1			AATCACAAAACCGCCTAACCAAAATTTTGTCTGAAAAATTTGGCTTCTGTTATACGGGAGG
3092045	within BSUA_03236	-	0.00025814	0.671893	0.000119123	0.394673			CTACTTTCTATACGATCTGAACCTTTTATAGATAAAAATGATCAATTATACTTTTTTGCCA
3092296	upstream of BSUA_03236; downstream of ytzC		9.30808e-05	0.214286	0.000176233	0.639934			ACTTTGACTCACAAAGTCAATCCTTTTTTTACAAAAAAACGGACCCTTTTAAAAGGGTCCG
3101911	upstream of metK; upstream of pckA		1.15628e-05	0.975	1.03836e-05	1			ATTAGAGAATGTTAATTGGCATATTTATGAAATAAAAAAACCTTTTCCATCGAGGAAAGGG
3105809	within ytlA	+	0		4.03808e-06	0			TCAGGAGAGGTTCCTTATACGACTTTTATGGCGAAACAAAGCTATTTGAAGAAAAATGAAG
3106199	within ytlC	+	0.000260453	0.827969	0.000676668	0.356777			GTCGACCATGTAACCCATACTTATTTTTCTATTAAAGAAAAAACAACGGCTGTGCGGGATA
3108946	upstream of ytkC; downstream of dps		8.38306e-06	0.965517	2.4517e-05	0.258823			AAAAATGGACTGGTTGTCGCCTATTTTTCAGATACAAAAAGAAAAGCCGGACGTCTTTTTT
3112674	within ythA	+	1.243e-05	0.674418	5.45141e-05	0.910053			AGGTACGCCCGCCGGTTTTAAAATTTTAAACGGAAAAATTACAGATGTTGACCCGTGGGCT
3114338	within ythB	+	0.000106956	0.00270271	0.000938855	0.000921659			TTTGTCATTGCTGGAATCGCTCTTTTTCTGCCTAACAAAAGCTTTGGTCAAAACATCGGAA
3118891	upstream of mntA; downstream of menC		5.78142e-07	0	0				CGTTTGGCCATTTTTGTCAAGCTGATTTACATAAAAAAACCGGCTGGGTCAGCAGCCGGTC
3129661	within ytcA	+	0		1.15374e-06	1			GACAGAATGGTCTGAGTTTTTAGCGTTTGATTGGAAAAAGGCTGCAGATATCATGAAAGGG
3131011	within ytcC	+	4.04699e-06	0.642858	2.88435e-07	0			TGTTCAACAGGCCTTTAAATGTCTCTTTATATAAAAAAGCCTCACCAAACAGCAAGATCGT
3131070	within ytcC	+	0		7.21087e-06	0.84			GTTCTGAGCCTGCATAACGAAATGTTTTCTGAAAAAAAGATGACCTTCGCGCAAGGAAAAG
3134347	within cotSA	-	7.22677e-06	0	0				GTAAGCGAACATTTCATTGTGAACGCTTAAAATAAAAACAGCATCCGGCGCCTGTTTCTTC
3138456	within glgP	-	3.52666e-05	0.918033	1.38449e-05	0.770833			TCCACCTGATGTCCGTCTACAATTTTTTGCTCAAACAAACCATGCTTATAACGTATGCCCA
3140489	within glgD	-	5.78142e-07	1	0				AAGACAATCCTCTCCAATCTGCGTTTTTTGCATAATAATGCAGTTTTTCAGCTTCGTACCC
3141851	within glgC	-	1.87896e-05	0	2.01904e-06	0			AACGGATAAGCAGAAAGCTTCTTTTTCTCTTCCAAAAGCAGTGGAATAATGTCTTTGCCGA
3144527	upstream of glgB; downstream of trnB-Glu		8.67213e-06	1	2.88435e-07	0			ATACTTATAGACAATTAACTTCATTTTCTGAAGAAAAACGAAATATATGGAGATTTTTGTA
3144568	upstream of glgB; downstream of trnB-Glu		0		1.0672e-05	0			AATATATGGAGATTTTTGTAGTCTGTTTTTAAAATAAAGAACAAAATCTAAGACATATCAT
3144570	upstream of glgB; downstream of trnB-Glu		0		6.05713e-06	1			TATATGGAGATTTTTGTAGTCTGTTTTTAAAATAAAGAACAAAATCTAAGACATATCATGA
3151720	upstream of rrnB-16S; upstream of thiT		2.0235e-06	0.857143	4.03809e-06	1	190	5.9	CACCTGTATTTATTTATTGCAATAGTTTTTTAAAAAAAATCTATAAAACAAATAAACTATA
3159364	upstream of gbsA; upstream of gbsR		0		5.48026e-06	1			AAGCCTCCTTGACGTAAATAAAGTTTGTTAAATAAAAATTTAATGTTTTTAACAACCTTAA
3160895	downstream of bslA; upstream of ktrA		0		1.06721e-05	1			TTTCTCTAATCCCCGTTATCTTTTTTCTGGTTTAAAATTTAAATTGACAAACACTAGAAAC
3161145	downstream of bslA; upstream of ktrA		1.58989e-05	0.0363637	1.03836e-05	0.0277778			TCGGCCATTCTTTGCAATGGTCTTTTTTGTTTCAAAAACGTTAATTCACTAAGGGAGATAT
3162534	within ktrB	+	1.44535e-06	0	0				AAAAATCGGCGTTTTAAAACTTTTTCTTTACATACAAAGCTCATGCTTACAGGAACGCTGA
3164262	within lytG	-	0.000793789	0.802986	0.000226709	0.72519			GTGATGCTGGGGAGAACATGGTATTTTTCATACAAAATTTGGGCATGTCCGGACAGACTGT
3164902	within yubD	-	4.33606e-06	0	0				GAACCGCTTTGTCTGGCAGCATCTTTTTTCGTGAAAAAGCCGATGAGAATGGGAACTCCCA
3165007	within yubD	-	2.89071e-07	0	0				ACCAAATCAGGCAGCGGGCCTCCCATGGCAGCTCCCATCAGCCCTGCGGCGACTGTCAGGC
3166196	upstream of yubD; upstream of cdoA		5.14545e-05	0.337079	3.9804e-05	0.811595			GAATACATGCGAAACACATCATTTTTTGAAAACAAAAGAAGCTAATAGATTTTGCATACCA
3167331	upstream of trnSL-Ala1; downstream of uppP		0.00115166	0.784639	0.000256995	0.535354			AACGTCATGTTTATTATAGATGATTTTATTTTGAAAAACAAGCTGTTTCCTCTTGAATTGA
3169634	upstream of yubA; upstream of yulF		0.00019917	0.0566038	0.000444767	0.0168612			ATATCTATCATGTGATTTTGTTCTTTTTAAGCTATAATTTAGCTATATCATGCAAAAGGAG
3178560	within tlpB	-	0		4.03808e-06	1			AATTTCTCTTTCAGTAATGTTTTGTTTTTGCCTAACAATATGTCTTTATCGACTGTCTCAC
3178883	upstream of tlpB; downstream of mcpA		6.64863e-06	0.652173	9.22991e-06	1			AATATCGTCAAACTAGGATAAAAGGTTTAATAAAAAAACTAAAAAAAACACCCAAGCGCAA
3180503	within mcpA	-	0		2.88435e-07	1			ACTTTCCCTTTATTTGCAACCGCTTTTTTGTACCAGTCGCGTTCAACCGGATTATAGCCGC
3183170	upstream of tlpA; downstream of mcpB		0.000248601	0.954651	9.25875e-05	0.853582			CTGTTAAACTAGGACTTTATTATTGTTTACCATATAAAAAAACAGCGCTTTGATAGCGCTG
3185107	within mcpB	-	2.89071e-07	1	0				CGCTGGCGCTTCGGTAAGAGCTAAATTCTAATATAAGAATAGGGATAATGAGAATCGCAAT
3185258	upstream of mcpB; upstream of tgl		0.000863744	0.547189	0.00055091	0.525654			GTATATATCGGCTGCTTAAAAAAGTTTTAAAATAAAAAATGGAAGAAGTTCTTTTTGGCTG
3186342	within yuzH	-	0.000170841	0.866328	1.78829e-05	0			ATACAAACTCAATTTTCCCTCTTTTTTTATAAGAATATTGAAGAATGTTCATATCTGTCAC
3186606	upstream of yuzH; downstream of yugU		5.78142e-07	0	3.17278e-06	1			CGGCGCTTGTTCAGCGATCATGCTTTTGTCATAAAAAACAGCCTATTATCCCATCATTTTG
3188313	within yugT	-	5.43453e-05	0.0212766	4.87454e-05	0.727811			TTTTCCCAATTCAAATCAGGCTGTTTTTTATCAAAAAGGTGCAGATAATACTGGCTTGTCT
3188930	within yugS	-	3.46885e-06	0	2.59591e-06	0.555555			AACAGCCGTTTGTTCCCCGGCTGTTTTTTATCAAAAATCAGTTTTTTTTATTTCTACAAAA
3188952	within yugS	-	0.00239235	0.169647	0.00163398	0.198588			GTTTTTTATCAAAAATCAGTTTTTTTTATTTCTACAAAACGGATGTGGTGATCTTCGGCGT
3195770	within yugK	-	0		1.15374e-06	1			GGCAGCGCATCCTCCGCTGTTACTTTTTTGCTGAAAATATCCCAAGCGTCACCGTCATATT
3198430	upstream of yugI; downstream of yugH		4.9142e-06	0.294117	0				ATGTCTTATTTCCGCAAAGAAAACTTTTTTATAAAAAATCAGGTTTATGCACAGCAAAAAG
3199775	within yugG	-	6.21502e-05	0.0232558	1.73061e-06	0			CACTTTGCCGTCATGCTTGTATTTTTTCAGGATAAAATGGGTTGTCGTAGATACAACTGAA
3201227	within yugE	-	5.78142e-07	0	0				TTTAAGGCGTGCAGGAGCTGCTGTTTTTAATGAATAAAAGCTGGCCAGCCACTTCCCGGCA
3201228	within yugE	-	5.78142e-07	1	0				TTAAGGCGTGCAGGAGCTGCTGTTTTTAATGAATAAAAGCTGGCCAGCCACTTCCCGGCAG
3204342	within kapB	+	0		5.7687e-07	0			TCCAAAACAGGCGGATGTGCCATTTTTTCATGAGAGAAAAGCGCTCGCATATGGTGAACAG
3206471	within yuxJ	+	0		2.88435e-07	0			CGGGCCTCTGCTCGGCGGAATCATATCGAGCCATTTTACCATTTCGGCCACCTTTTACGTC
3209746	within yufK	-	0.0300905	0.601264	0.0317457	0.653623			GAAAATATCCTGTCAAATAAGTATTTTTCATATAAAAAAGTCCCTTTCTATAATCTACCTC
3209924	within malK	+	0.00138899	0.325702	0.00124085	0.108554			CAGGAATCATAAAACGTAAGGAAGTTTTATATGAAAAAAACATTAAAACTGCAAACCAGAC
3212410	downstream of malR; upstream of nupN		0		2.88435e-07	1	193	56.3	GCGAAATTCTATTTATTTCTTATTAGTTAAATGATAAATTATGATTGGTTAGTTGATCCCG
3217425	downstream of nupQ; upstream of maeN		5.78142e-07	1	0				TGGGAAGACGATTCTCAGGGATTTTTTTCTAATCCAAAAGACCCCCTTAATTTAATTGTTT
3217469	downstream of nupQ; upstream of maeN		0.0395987	0.569803	0.0399355	0.519392			CCTTAATTTAATTGTTTATTAGTTTTTTAACTTAAAAAAATATGAAGTGTTAACGCTTTCT
3219179	upstream of yufS; upstream of mrpA		0.000197724	0.631579	6.92243e-05	0.445833			TCCTTCAGCTTGATCAGGATTGATTTTAAATATACAAATAACCTCTTTTTTGTTAGACTTA
3225128	within mrpG	+	2.31256e-06	0.125	5.7687e-07	0.5			TTTGTGATTAAACGAAAAGAGGATTCTTATTTATAAAAATAAGCAGCCGGACAGGCAGAGT
3227382	within comP	-	0		2.88435e-07	0			AGAAGTTACACCCCTCATTAGCTGAGTATATTTAAAAATACTGTCCTGATAGTTGAATTTT
3227936	within comP	-	2.89071e-07	0	0				CAATATCTACTTGTAAATAGTCTTGAAAAAACTCAATACCAAGATTAAATATTGGTATGAT
3227969	within comP	-	0		2.88435e-07	1			CAATACCAAGATTAAATATTGGTATGATATAAAGAAAAGAAATTCTATTCAAAAAAGTTTT
3228200	within comP	-	0.00132308	0.953244	0.00174214	0.672682			ATGATCTCCTTTTTTTATTTACTTTAAGTATATAAAAAATACATATTATGCTTAAAAAATA
3228220	within comP	-	2.60164e-06	1	2.88435e-07	0			ACTTTAAGTATATAAAAAATACATATTATGCTTAAAAAATAAAAAAACAAAGGAAGTACGA
3229362	within comQ	-	2.31257e-06	0	0				CATATTTAAAAATTAGAGGATTGTTATTTAATGAATAAATACTCGTTAATCCTACTGTATA
3230107	upstream of degQ; upstream of yuzC		0		2.88435e-07	1			ATAGTGTGTCTGCTTTCGGCTCATTTTTCACCGAAAAGTATGCAAAAAAGTCCTGCGTGAC
3231534	within yuxH	-	0.000151184	0.575526	9.34528e-05	0.348765			TTATATTCTTTTCGGGTCTCTACTTTTTCCGCTAAAAAAATCAGGCCGCGGCAGCCGTAGG
3231998	within yuxH	-	0.00121843	0.788612	0.000698877	0.430871			CAGTTCATAAGCAACAACCTGTTCTTTTCTATTAAAAATAGGCTGTCTTGCAACAAACACC
3236166	within yueF	-	0		2.88435e-07	1			AATCCTTTGTCAGCGCCTGAATCTGTTTTATATAATCAGGAAGGTTGTTAAACAGCCCTGT
3236422	within yueF	-	1.50317e-05	0.980769	0.000122873	0.962441			CGGCTGAAATACAAATGAAACTTTTGTTGCTACAAAAATAATCAGCAAAACAAATAAAATC
3238147	upstream of yueE; downstream of yueD		4.97202e-05	0.476744	0.000129219	0.732143			ATAAAATGCGCTGGCTGCAGCCTTTTGTATAAAAAAAAGAGCAGAAAATATCTGCTCTACA
3238224	within yueD	-	1.73442e-06	1	0				ATAAATGCGGCCGTTTTCCGTCCCTTTTTCTAGTAAAGAAAGCAGCGTGCCGGCAATAAAG
3239195	within yueC	-	2.89071e-07	1	0				AATCGTGTTGGAATCCTCGGCATTTGTTGATGTAAACAAATCTTTTATCAGCTCGGCGTCC
3245799	within yukB	-	0		5.76869e-07	1			ATCCACTCCCAGTCTTTATACTCTTCTTCATGAAAAATAAATACGAAACGCAAATCGTGAT
3249315	upstream of yukE; upstream of adeR		8.9612e-06	0	0				TTCGGCATAGTCAAACAAATATGTTTTAATTTTACAAAATGAGTCCAATGGTTTACCCCGA
3252279	downstream of ald; upstream of yukJ		0.000880508	0.644452	0.00209	0.788021			AGATTTCTGCAGGCTTTTTTATTTTTTAAAAGGAAAAAAGAGACCATTTCACGAATTATGA
3253512	within dhbF	-	2.89071e-07	0	0				CCGCGGAAGGTTTTCGGCTTATAGGAACCTAAAATGCCGACAGAATTTACATACGTATTCT
3255605	within dhbF	-	8.09398e-06	1	1.47101e-05	0			CATGATAAACGCAGGCTGTGCATCTTTTAGCATAAAAGCAATTCGATCAGCCGGATAATCC
3260834	within dhbB	-	0.00016477	0.154386	0.00017681	0.104405			CATATTCCAGCGCCATTTGATGTTTTTCTAATGAAAAATCAGCAACTGCATCTCCCACAAA
3267710	within yuiF	-	2.31257e-06	0	0				AGGCTCCCCAGTAAAGGGGAGCCTTTTTCCTATAAAACAAGCGCTGCAATCCAGCCAAAGA
3269688	within pepA	-	4.62513e-06	0.125	5.10529e-05	0.819209			ATCCGTATTAAGGATTTCTATTGTTTTTCCGCTTAAAGATACGATCACGTCATCCGGCTTC
3270772	upstream of pepA; upstream of yuiD		0		2.88435e-07	0			AAAACATTCTTTCCACTATACTTATTTTAACAAACAACAGTCTAAGACTTGCTTTTTTCTT
3271316	within yuiD	+	0.00270194	0.602439	0.00150159	0.462543			TACTGACATTGGTACTCGCTTACTTTTTCATGTAAAAAAAACGCTCCTGCTTTCGCTGGAG
3272775	upstream of yuiA; downstream of yumB		6.07049e-06	0.904762	1.61523e-05	0.0892855			TCGTTCTCTTTTTATTTTGGCGTTTTTTAATAAAGAAAACCCGCTTCCGCGGGTTTTTAGA
3275343	within yumC	+	0		2.01904e-06	0			CAGCCTCTTCACTCAACAAGTCTTTTTGAAAATAAATAATAAAAAAAGGAGCTTGTGTCTG
3275394	within yuzG	-	1.73442e-06	1	2.88435e-07	0			CTTGTGTCTGCGACACAGCTCCTTTTTTATTTGAAGATATTTATATAATTCAATGCAGTTC
3276791	downstream of guaC; downstream of paiB		0.00104181	0.240844	0.000196135	0.707353			ATTCCATTTTTAATGGGGATAAATATTAATCATAAAAAAACGCCAAGTCAGCGGTTCTCCG
3277463	within paiB	-	2.02349e-06	0	5.76869e-07	1			AAAATTCCAAATTTCTTCAGCATTTGTGACTTTAAAATATTTTGGAATATACATCATCATC
3277602	within paiA	-	5.78142e-07	1	0				GGGCGCCGGTCTGAACAAACCCCATTTTCTTATAAAAGGCAATGGCATTTTCATTTTTTTC
3278770	upstream of yutM; downstream of dapF		3.67119e-05	0.653543	1.47101e-05	0.0196079			TCCTTTTAAAAACCGGTTGCTGTCTTTTATTATAAACATGATCGTTCCAATTCTCAAACAA
3279693	upstream of dapF; downstream of yutK		5.78142e-07	1	4.32652e-06	1			GGTGCCTCCAACTTTTTTTCTTTTTCTTAGTATAAAAGCTATTATAAGCGGACACAATACA
3281027	upstream of yutK; downstream of yuzB		0.00030786	0.304226	0.000381888	0.352719			ATGAATACTCGTACACCTCTTAAATTTTATTTAAAAAAATATCTTTTATACGATAACAATA
3281071	upstream of yutK; downstream of yuzB		1.15628e-06	1	0				TTTATACGATAACAATAATATTTTTTGATGTCTACACATTTTTTTAGTTCTTTTGTACGGC
3283121	upstream of yuzD; upstream of yutI		0		5.76869e-07	0			TTAAGTATACAGAGCCTAAGGGCGTTTTTATAGAAAAAAACCGTTTTTGTGTTGAAGTCTG
3283122	upstream of yuzD; upstream of yutI		6.07049e-06	1	0				TAAGTATACAGAGCCTAAGGGCGTTTTTATAGAAAAAAACCGTTTTTGTGTTGAAGTCTGA
3284028	within yuxL	-	0		2.88435e-07	1			TTTGATAGCCTCATCCACAGCCTGCATCACATCGTCATAATCCTTTCCCCCATAATCTCCT
3285542	upstream of yuxL; downstream of thrB		7.02441e-05	0.0329218	6.05713e-06	0.619047			CCTCCTTTTTACATGTATTTCGTTTTTCTAAATAAAAACTCCTTTATCTCCAGCAAAAAAA
3290374	within yutG	+	0.000294274	0.0599214	0.000351602	0.113207			TCAGACATTGCCGAGCTTGTCTTTTTTCTGCAGAAAAAATATCATCCGGATTTAACCATTG
3294093	upstream of lipA; upstream of lytH		0.00377787	0.250057	0.00302481	0.316201			TAGTTCTGCAACAAAAATAATGTTTTTCTAACTAAAGAAAGTCTTTTCTTTAGACACTTTA
3297026	within yunD	-	2.0235e-06	0	0				AGTTTCTCCTCGGCTTCACGTTCTTTTTCATTGAGAAACGCTTTAGTTTCTGCGGATTCTC
3308015	downstream of pucM; upstream of yuzJ		0		4.03808e-06	1			CCAATCCTATAAACAGACCGCGTTTTTTCTCGAAAAAATACTCTGAAGACAATTGCTGCGT
3318957	upstream of yurJ; upstream of frlR		1.15628e-06	0.5	0				AAACAACTTGGTCTTTCTGTTATTTTTAGAGTAATCGATTCCCATTTTTGCTATATTTCTA
3318989	upstream of yurJ; upstream of frlR		0.00019599	0.678465	0.000547737	0.873091			AATCGATTCCCATTTTTGCTATATTTCTAAAATAAAAAATGTAAATTTGTATTATAACGTC
3327641	within yurT	-	0		3.74964e-06	0.23077			CTTCCTTTTTTATAAACCCAAGTTTTTCTGTATAAAACTCCAGTGCCATGTCTTGATCTTG
3336977	within metQ	-	8.67212e-07	1	0				CTATAATTCCAAAAATCTCACCTTTTTTAATGGAAAGCGAGACGTTTTGGACAGCATTGAC
3337108	upstream of metQ; downstream of yusD		2.0235e-06	0	2.88435e-07	1			ACTATTCTAAGAAATCTTCCGGTTTTTTCTGCAAAAGAAAAGCCTTTCTGCACACTTGAGC
3337366	upstream of metQ; downstream of yusD		0.000174021	0.991694	8.65304e-07	1	199	18.9	AATAAAATAAATGATGTCAACTTTTACTATTATAATAATTTATTATTTTTTAATTTTTTAA
3340966	within fadE	-	0		6.92243e-06	0			CCCGTGGAGACACCCGGGAACTCTTTTTCTACAATAAAGGCTGAAAACTTGTCGCCGTCTA
3345207	upstream of fadN; upstream of yuzL		0.000566868	0.2718	0.00142573	0.318835			AACATTGAATGAATAGTCATTCATTTTTTGACTAAAAAAAATGAAACCCGTTTCTTCTTTC
3347153	downstream of yusN; upstream of mdtR		9.68389e-05	0.659702	0.000175657	0.837439			ATGTTCTTTCGGGCATCTATCCTTTTTTTGTGTAAAATCAGTTGACTTTTCATTTACGCTT
3348509	within mdtP	+	2.60164e-06	0	0				GCAAAAGAGCCAATCCTGCCAATGTATTTATTTAAAAACAGAACATTTACATTTCTAAACT
3349551	within yusQ	-	5.78142e-07	1	0				TTTTCTGTTCAGTTGTTCTTGACTGTTTCAGTGTAAAATGAATGTATATCAGTTCATCAGT
3359564	within cssS	+	4.79857e-05	0.76506	3.25931e-05	0.610619			GACGTCAATGGAGAGAAAGTGTTTTTTGTCATTAAAAAGGGACTTTCCGTCAATGGACAAT
3360552	within yuzO	-	3.35323e-05	0.318965	6.4321e-05	0.430493			CTGTAGATGTTTTGCAGTCTATTTTTTTATGTGAAAGAATAGCCGTTAAAATCTCTGTAAT
3363502	upstream of yvzF; upstream of gerAA		0.000116495	0.645161	7.00896e-05	0.790123			ATACTCTAACACAGTATATCATTTTTTTAACAGGAAAAGATAACCTCTACTAAGGTTTTGG
3364896	within gerAA	+	0		2.88435e-07	1			CCGTATTTTTCGCCAAACGGATTCTTTAGCCTGAAAAATACGGATGACTCCATTATCCGTC
3365482	within gerAB	+	3.98917e-05	1	2.30747e-06	0			GTGTTCGGGATCAGTTTTAAAATTTTTGATATCAATAATTTGCGTCCTGTTTTAGGCGAAG
3370262	within liaG	-	0		1.73061e-06	0			ACGGTCAGCTCCAGTTTTCTTTTGTTTTCAGTAACAAATAACTTTCCTGAGTCTCCTGAAA
3371327	within liaI	-	3.6712e-05	0.779528	2.07673e-05	0.194445			TTCCTCCTAATATATTGATATTATTTTTTCTTCAAAAATTCTTCCCATTCGTCATCAAAGT
3378394	downstream of yvrD; downstream of yvrE		8.32523e-05	0.385417	3.95155e-05	0.810219			GTGGAAGGCGGCATTATCCGTTCTCTGTAGTATAAAAAAACGCATCCGTGTTTCGGATGCG
3379391	within yvrG	-	0		1.24027e-05	0			GTGTCCAAACCACTTGATGTTTATTGTTTTTTAAAAAGGATGGTAATGACCGTTCCAATGT
3381976	upstream of yvrH; downstream of rsoA		0.000315087	0.147706	0.00028007	0.711638			AAACAAGCGCTCCCTTTTGATGTTTTTTCATATGAAAATATTATGAGTTCTCATCTACCAT
3383151	downstream of yvrJ; upstream of oxdC		3.46885e-06	0.25	2.01904e-06	0.142857			TCGAAGTTGACTTTTCACTGGTTTTTTTCACTTAACAAAACAGAAGGGAAAACGAAAGGCC
3383579	within oxdC	+	2.89071e-07	0	0				TTTACGGAAGTGCAAGAGTCACAATTGTAGATGAAAAAGGGCGCAGCTTTATTGACGATGT
3385549	within yvrN	-	7.51584e-06	0.153846	9.2299e-06	0.625			TTCAAACATGCTTTCCTGTTGATTTTTTTCTTTAAAAACACCCACGACCTTAAACGGCACA
3388050	upstream of yvrP; downstream of fhuC		0		8.65304e-07	0			CGAAACATTCTAACCAATATTATCTATTAATTCAAAAAGACTTGCAATCCTTTTATTGAAA
3388157	within fhuC	-	2.89071e-07	0	0				AAATCCCGGCTTCAAACCGGGATTTTTTCATACAGTAACTAGCTCTTTTTCATTTTTAATC
3391125	upstream of fhuB; upstream of fhuD		0		2.88435e-06	1			TTTTTTCAGCTGATTTAATAGAGTGTTTTGAACAAAAATGAAAATGCATTTGCAAAAATAT
3395942	within yvgJ	+	2.89071e-07	1	0				AAAAGAAATTACCCCATTTATGAATGATCTCATAAAAAAAAGCTATTCCTTTGATCATTTC
3401054	within yvgO	+	2.89071e-07	1	0				TGGCAGCACTGTCGCATTTCATCGCCCTTAATATAAAAAAAGCTGGCGCTCTAACGCCAGC
3410313	upstream of yvgT; downstream of bdbC		0.000209865	0.72865	0.000156043	0.325323			GCTCCAGCGTAAAATCAATAACATTTTCATGAGAAAAAAAGATAAATTTAGAGGGAATACG
3411523	upstream of bdbD; downstream of copB		7.22677e-06	0.52	1.35564e-05	0			TTTTTCACTCCGACACCTCATCGTTTTAAAATTAAAAAAGAAGCGGATCGCAATTGACCCA
3417518	within iolW	+	1.47426e-05	0.882353	1.03836e-05	0.972222			TAACCGACGCTGGGATAACGATTTTTTAACGATTAAAAAGCTGATCTCTGAGGGATCCCTT
3421046	upstream of yvaC; downstream of yvaD		1.44535e-06	0	0				ACCGTCTCTGCTTCATTACATCAGTTTATTATAAAAGCGGCACCTGTCAGGACTGTTTTGT
3427782	upstream of yvaK; downstream of secG		2.89071e-07	1	0				CACGATCATTTTAGTTTTCCACAGTTTAATCAGAAAAAAACGTTTTGAATATCATCCAGAA
3428281	within yvaM	+	8.67212e-07	1	0				AGCATAGACAGCAGGAAACATCTTTTTTATGAAGAATATGGACAGGGAATCCCTATCATTT
3436114	upstream of opuBA; upstream of yvaV		1.15628e-06	0.5	2.59591e-06	0.333333			AATGCTTCCCATTATAGAATAAAGTTTATAAAATAAAAAGTTTACAATTTGTTCATATTAT
3436146	upstream of opuBA; upstream of yvaV		2.89071e-07	1	0				ATAAAAAGTTTACAATTTGTTCATATTATTTATAAAGTATGTGTAAACGCTGATTTACCCG
3437259	within sdpA	+	0.00161099	0.787368	0.00204327	0.640316			ACCTAATGCACTTCCCAATAATTTTTTTGGGATAAAAAGAGAAGGAAGAGTTCAGGCAATA
3437777	within sdpB	+	0		6.34556e-06	1			TGAGATTATAAGATACTTAATGATTTTTATATTAACCTTAGTGGTTATAGGGTGGAGACCT
3439306	within sdpI	-	0		5.48026e-06	1			CACAATCATAATAAGAATTATATATTCTCCTGTAAAAAATGAAAGAACAGCTATTATAAAA
3440289	upstream of sdpR; downstream of opuCD		7.71819e-05	0.385768	0.000117104	0.246306			GTTTAACAGATACTAACACATGTTGTTTATTTAAAAAAACCACCTCTGTTGTATTTAAATA
3443842	upstream of opuCA; upstream of yvbF		6.07048e-06	0.333333	4.32652e-06	0.866667	207	5.4	ATAATCCTTATTATAGTTTGAACTTTGTAAAATAAAAAGTTTACAATGTGTTGAAATTATA
3446008	downstream of yvbH; upstream of yvbI		6.9377e-06	1	1.15374e-06	1			GATGTATTTGAGAAATATATTAATAACTAGATAAAAAAAGACACAGCTGCTATCGTGCTCG
3446052	downstream of yvbH; upstream of yvbI		1.09847e-05	0.868421	5.76869e-07	1			AGCTGCTATCGTGCTCGTGTCTTTTTTTGTATGAATATTGATTACTTTACAACTTTTTTCT
3446083	downstream of yvbH; upstream of yvbI		0.000126035	0.786698	0.000109605	0.618421			TGAATATTGATTACTTTACAACTTTTTTCTTTTATAATAAAACTATTAGTCTATTTTCCCT
3448745	upstream of yvbJ; upstream of yvbK		9.10573e-05	1	2.10557e-05	0.178082	208	6.1	TGATAACATTTACTGCTTTTCATATTTTATAATAAAACAGAATGAAATTGGGAACGAATGA
3450655	within pgm	-	8.9612e-06	1	4.03809e-06	0.928571			TCTCCTTTTGATTTTCAAATTATTTTTGAATTAAAGATGTTCCTGTCATTTCTTTCGGTTT
3454457	upstream of pgk; downstream of gapA		2.89071e-07	0	0				TTCGAAAGAACCAAGTCAGGTCCTTTTTCAGCTATAAATTAAAGACCTTTTTTTGCGATGT
3465400	within yvbX	-	1.15628e-06	0.25	0				ACCGGCTGCCTTCGCTTCTCCTTTTGTATACATAAACAGAACAATCGCAATCGCCAGTGAA
3466593	within lutB	-	2.89071e-07	1	0				TGACGATGCTTGAGTAGCAGCTCATGAAGCGGGATTTTGACCGGGCAGGCTTCTGAACAAG
3467000	within lutB	-	0		2.88435e-07	0			AAATTCAGAAAATGACGGGACAATCCGCTCCATTCCCATGACGGTAATTTGTGTTTTCGGC
3475579	within ganB	-	2.89071e-07	1	0				AAAATCCTTGTTCATCCCCTCTACTTTTTTAACAAAAAGATCCTCTGCCCGAAGCTCTGAC
3479758	within ganP	-	2.89071e-07	0	0				ACACCGCAAGGCCAAAGCAGGTCACGATGACAGCAATAATCCCTTCCGCCAGCAGAAAAAC
3481391	upstream of cycB; downstream of ganR		0		5.76869e-07	0			CTATTTACTTCATAGAGTAAATTTTTTTACCTAAATAAAAAATGACTTAGTGTCCTAAGTC
3483817	within yvfH	+	0.000259875	0.546163	0.00025238	0.494858			GGCTGGATCATTGTGACGTCTGTTTTTTTGTATAAAATCACTGTGAAAACGGGACAGTTTG
3486021	within sigL	-	0		2.88435e-07	0			CTCTACTGAAAGCGTTTTCCATTTTTTTTGCGCAAAAGCATCAAAATGAGCTGAAACCAGC
3488993	within epsN	-	2.89071e-07	0	5.76869e-07	0			ATGAGGGGGAGATAAGTAGATTTTTTTATGCATAGAATCATCCTTTGTTTGATGTTTGAAT
3489847	within epsL	-	2.89071e-07	1	0				AGGAAATCGCGTTTCTGCCATTGATTTGCGCCCAGCCTGTGATACCCGGCTTCACCTCATG
3489897	within epsL	-	0		9.80678e-06	0			TTCACCTCATGGCGCCGTGCCTGTTTTTCTGTATAAAGAGGCAGATAGTCCATCAAAAGCG
3490543	within epsK	-	7.80491e-06	0.703703	1.87482e-05	0.0153846			GTAAAGCGGCGTAAAGATGGCATTTTTTAAAATAAGAGAAATGGCCCCTGCCAATGTTATG
3495370	within epsG	-	0.000352666	0.778688	0.000251804	0.925544			ACAACGACAAACACAGAAATAAATTTTTGATATAAAAATGTCATGCCGAGAAATAAAGCGG
3505297	within padC	-	2.89071e-07	1	0				TCATTTTGGTAGCAAACCGTAATTTCAGGATGTTCATGCACCCATTTCGGGAAGAAAATAA
3508518	upstream of pbpE; upstream of sacB		8.67212e-07	0	0				CGTAGTCTGCAAATCCTTTTATGATTTTCTATCAAACAAAAGAGGAAAATAGACCAGTTGC
3513736	within yvdT	+	7.92054e-05	0.0875912	2.01904e-06	0.857143			GCCCAAGGAACATTCTATTTGTATTTTTCATCTAAAAATGCCCTCATACCGGCCATTGCAG
3518596	downstream of cotR; downstream of trnQ-Arg		6.9377e-06	0.416667	1.44217e-06	0.6			TACTCTAAGGTATGCAATTCCCTTTTTCACACAAAAAAAGACAAGAGCGGCAAATCGCCAA
3518824	upstream of trnQ-Arg; upstream of clpP		2.02349e-06	0.571428	1.15374e-06	0.75			AACCCTCTATTTCGAGAGGCCGTTTTTTAAATAGACAAAGCATCTTAATTGGCAATCTGAC
3528136	within mdxE	-	5.20326e-06	0.722222	1.7306e-06	0.833333			TGGCGCTGTTTTTAAAAGATCTTTGTTGTAATACAAAATAAGTGTCTCAATGACTAGCGGC
3539068	upstream of psdA; downstream of psdS		2.60164e-05	0.633333	0.000211423	0.0559344			TTCATGTTCTGCTCCTCCTTTTTCTTTATTATAAAAAGGAAGTCAGCATCCTCCCATCGAA
3541256	within yvzJ	+	2.60164e-06	1	0				GCATTTGATACAGCAATCTACACTTGTTCATAAGAAAAAGCTTGCAGATAACCTGCAAGCT
3545809	upstream of yvcI; downstream of trxB		2.68836e-05	0.88172	4.03808e-06	0.142857			TGCTGTAACTGGAATTCTCTTTTATTTATGGACAAAAAAAGGACACGGATAACTGGAGAAT
3545862	upstream of yvcI; downstream of trxB		0		5.76869e-07	0			TGGAGAATCCGTGCCAAAAAAGTGTATTCATTATAAAAAGGGGGTCAATTACTTTATTAAT
3550640	within bmrA	-	2.89071e-07	0	0				CACGACCGGTAATTTCCCCTTTTTCAACAAACAAAAGCTGGTCCGCATCTACAACGGTAGA
3552624	within yvzA	-	0		3.74965e-06	0			GACTCAAGCTCTTTTTTTATTTTTTTTACAATCAACCCTTTTTGCCCTTTGATTTCCTCTT
3554750	within yvcA	-	0.000753029	0.00729368	0.000775889	0.0643123			TTATTTCCCATCTTATTTCTCCTTTTTATCTATTAAAAAGGTGATAGAATTAATTAATTTC
3555026	within yvcA	-	3.38213e-05	0.0683759	1.96135e-05	0.102941			TTTGTATTCGCCTTTATAATCATTTTTTCCACTAACAATATCTAGCATTGTCTTAGGTTCA
3555502	upstream of yvcA; downstream of hisI		0.0371621	0.293325	0.0379583	0.267133			GGTTTTGTGAGAATAGTATTCTATTTTTATATCAAAAATAATTCTATTGACCTGGTTAAGA
3555670	upstream of yvcA; downstream of hisI		2.89071e-07	0	0				AATATAAATCTAAATACCTATTACTTTTTTCACAAAACAAAAAGAGCCGTATCATCCGGCT
3556395	within hisF	-	1.73442e-06	0.166667	9.80677e-06	0.0294118			TTTCACTTCTTTAATCGATGTTTCTTTATAATGAAAAATTGAGGCGGCCAGCGCGGCGTCG
3562255	upstream of hisZ; upstream of yvpB		0		2.88435e-07	0			AACGCTTAACTTCAGTAAGGATATTTTTAGTTCAAATATCCTTCTCCTCATTATGAAAAAA
3562437	within yvpB	+	2.89071e-07	1	5.7687e-07	0			GATGATTCTTTCAGGCGTTATTTTTTTCGGACTTAAAATAGATGCAAAAGATATAGATATT
3564036	downstream of pelC; downstream of yvoF		5.78142e-07	1	0				ATTTACGAAAACAACAACACTCAATTTTAACAAAAAAAGTCCGCTGATGTTATTCAGCGGA
3573170	within yvnB	-	0		2.88435e-07	1			CTTTGCCTTCCATCGTTACCGCGTTTTTAAAATAAAGGTTCGTTTTCCTCGTATCGAATGC
3574436	within yvnB	-	1.12738e-05	0.25641	1.78829e-05	0.0645161			TTTTGTAGCCCAGCTCATTACTTTGTTTATAAAAAAGAAAGGCGGAAAATGCTTGATACGA
3574741	upstream of yvnB; upstream of yvnA		4.9142e-06	0	8.65304e-07	0			AACAGGGAAGCTTATGAGTTCATTTTTGTGCATAAAGAACAAAAAAACGTCTGTCTCTTGA
3575266	within yvnA	+	2.89071e-07	1	0				ACAGCTTTTCAATGAATTTTCAATTGATGATTTAAAAACAGTGACTGCGTTTTTCAACTTG
3577504	upstream of yvmC; upstream of yvmB		4.33606e-06	0.333332	2.59591e-06	1			TCAATACCCATATCATGATAAATGTTTACTAGTAAACATTAGTCATTTTATCCCTTTTCCT
3580887	within yvlB	-	1.82114e-05	0.746032	1.41333e-05	0.693878			CTCAACACTGGAAAAGTCAGTATCTTTAAATTGAAAAATGTGCTGAACATCATACGCATGG
3581607	upstream of yvlA; upstream of yvkN		0		2.88435e-07	0			AAAGATCAGGGACGTTTTACTTATTTATACGTTTAAAATCTCTTCAGGTTTCAAATTCATT
3582063	downstream of yvkN; downstream of yvzB		0.000512811	0.237317	0.00124056	0.345037			GTTAGATGACAATATCTTGCCTTTTTTGTTTTGAAAAAACAAGTGATTCCCTGGCTGTCAC
3582105	downstream of yvkN; downstream of yvzB		5.78142e-06	0	6.05713e-06	0			GTGATTCCCTGGCTGTCACAAAATGATTGTAACAAAAAAAGCCTGCCGGCACATCCAGTTA
3583312	within uvrA	-	2.0235e-06	1	0				AGCTTGCGTTTGATTTTCGGGATATTTTCAAAGAAAGAAAGAGCATCTTCAACCGTCATAT
3587819	upstream of uvrB; downstream of csbA		0.0084452	0.571316	0.00676783	0.516451			GGTGGTTTTTTATTTCCAGCTGTTTTTGTGTATAAAAAACCTGCTTTTAAAACGTAAAAGC
3592444	within yvkA	+	2.60164e-06	0.333334	4.90338e-06	0			GATACTTCTTTTTGTTCCGCTTTTTTTCAGAAGAGAAAAACGTACCCAGCACCCCATCATT
3595019	upstream of BSUA_03753; downstream of ctpB		0		1.44218e-06	0			GGTAATAACAGTCCTTTATAAATGTTTATTTGTGAAAATTTTTTTAATTTCTTGTCAAAAA
3595127	within ctpB	-	0		1.73061e-06	0			AAACAGGAGATGAAATACCATCTCCTTTAATTGACAAATAATGATTTCAATGCTGTTTGAA
3597319	within ftsX	-	2.89071e-07	1	0				CAACCAGCTGGTCAAGCTCTTTTTCTTTAGATGAAAAAGTGACACTCTGAATGCCCTTCAG
3599248	within yvjA	-	2.89071e-07	1	0				AGCCTTGCTCAATATTAAATACAATCATAGCCGTAACAACGATCATTCCGTCAATGATGGC
3603705	upstream of secA; downstream of yvyD		1.41645e-05	0	3.46121e-06	0.916667			TCTCATTATCATATCATACCTTTTGTTATTTCCAAAGAATTTGCAAATAAGAAAAACAAAA
3606995	within fliD	-	2.89071e-07	0	0				CGTGCTCGGATATGTCAACGTATTTTTAGACATATAATCTTGCAATTCTTTTATTTTTGAG
3607205	within yvyC	-	0.00919505	0.545663	0.0085117	0.527652			CTCAAACCACTCCTATTCTACTTTTTTTCATCTACAAATAACCCAAGAAATTCAGTCATAG
3607593	upstream of yvyC; downstream of hag		0.000500092	0.919653	8.27807e-05	0.954704			AAGTCGAGATAAGATTACACATATTTTTGGAAAAAAATCTTCTGTTTTAGATTTCTTGTAT
3608794	upstream of hag; downstream of csrA		0.000106378	0.432065	0.000452554	0.449331			TTAATATCGGATTGTCTCTGATTTTGTTAATACAAAAATAAAAAAATCCTCACTTTTTTTG
3609374	within fliW	-	0.00013066	0.325221	0.000150563	0.181992			GAAAGCGGAAGTATGACGAACTGTTTTTCTTCTAAAAAGCCTGGAATCCCGCTTTCAAAAA
3613065	within flgM	-	6.64863e-06	0.478261	5.76869e-07	1			ATGGGCTTTCTCCTTTTTTATTGCTTTTTATAAAAATTAATCATATTTTTCGCAATATGAT
3614039	within comFC	-	2.13912e-05	0.702703	4.81685e-05	0.952096			ATTCATACCTTCTGCTGAATTATTTTTTGTATCAAAAATGCACTCTGACAGCAGGCGTTCT
3616385	upstream of comFA; downstream of yviA		1.27191e-05	0	0				CTGAATGAATATTTTCTGTCCAACTATTAAAATAAGAATATAAAAAAATCTCCGCTCTAAA
3617448	within degU	-	0		2.88435e-07	0			CTTGCGTCCGGTCGTTTACATTCATTTTTTGTAAAATATTGCTGACATGGTTTTTAACGGT
3618321	within degS	-	1.44535e-06	0.6	4.03808e-06	0.0714287			AGGTCGAACCCTTTACCGTTATCTTTTATCATTAAAATCACAAAATCCTTTGTGATCTCAA
3619341	upstream of degS; upstream of yvyE		0.000454998	0.123253	0.000289588	0.276893			CTCCGTCACGGCGTTGTCATATATTTTTATTATAAATGTAATTGATCTGCAAATTATGTCG
3619572	within yvyE	+	0		2.88435e-07	0			TGAAAGAAGCGGGAGAACACGAGATTGTTATAGAAAAATCGCGTTTTATCTGTCATTTAAG
3620237	within tagV	+	0		5.76869e-07	1			AGAAAAAGAGCAAACGTAGGAAAATTTTAAAAAGAATAATGTTATTGTTCGCCCTTGCACT
3621508	within tagO	-	4.04699e-06	0.785715	4.61496e-06	0.5625			CACGAGTCCTGTCACTTCTGCTATGATTTGCATAAAAATAATCAAAATGAAGATAATAAAC
3626139	within tuaE	-	1.44535e-06	0	0				ATGGATAAAAAGGTCGCAAAGTCATTTTGATTAAAAAAGACCGATGTCGGATAATGCTGCT
3631083	upstream of tuaB; downstream of BSUA_03792		3.49776e-05	0.438016	2.62475e-05	0.153847			TACTTTACAAGTTTTTAACATAATTTTTAATTCTAAAGTGAAAGTCAGATTGCGAATGTAA
3631779	upstream of BSUA_03792; downstream of lytC		4.04699e-05	0.135714	8.45113e-05	0.0204778			GTTAAGAAGTGTGAATTACGTGTTTTTTCTGATAAATGTTGTTAATACTCTTTTACTATTT
3631843	upstream of BSUA_03792; downstream of lytC		1.44535e-06	1	2.62476e-05	0.934066			ATACAAGTCCTATTTGTTTTAATCATTTCATATAAAAAAGAGACAAATCTGTGATTAGATT
3632509	within lytC	-	4.04699e-06	0	0.000274012	0			CGATAATCATAAAGTTTGACATGTTTTTACTTCCAATAATTTTACGGGCTCCTGTAGATAA
3632837	within lytC	-	0.000996717	0.699246	0.000398905	0.522776			CGTAGTCGCACTATTTATAGATGTTTTATTTGTAAAAAGAATTGGATACCCGTTTTTCGCT
3634625	within lytB	-	5.78141e-06	1	0				GCCGCAGCCGGAACGCTATCTTGTTTAACAAATAAAATTTGGCTGTTTTTCTTCGAGGCAA
3635911	upstream of lytA; upstream of tagU		2.8907e-06	0.9	1.47102e-05	0.705882			TATTTTATCGTCAACCTATTTTATATTTTAAAGAAAAATTAAGAAACAATGAAACTTTTTT
3635943	upstream of lytA; upstream of tagU		0.000996138	0.721706	0.00266167	0.892609	213	52.2	GAAAAATTAAGAAACAATGAAACTTTTTTTTATAAAAAACGACTATTTTAGGATTTCATTC
3638244	upstream of mnaA; upstream of gtaB		4.04699e-06	1	2.88435e-07	1	214	9.2	ATCATTTTAAATCATTTCATTCTTGATTCAAATAAAATGATATAAGTTTTAATATTAAGGA
3638397	within gtaB	+	3.75792e-06	1	2.88435e-07	1			TTTTCGATCATAAGGAAGGTGCCTTTTAAATGAAAAAAGTACGTAAAGCCATAATTCCAGC
3639317	downstream of gtaB; downstream of ggaB		0		3.46121e-06	1			TTGGACATTCATCCAATAGCCTTTTTTTATTTCAACATCAAAGTCAATGTATGCTCTTCAT
3639421	downstream of gtaB; downstream of ggaB		6.35956e-06	0.863637	2.30748e-06	0			ATAATCCCAGACAAACACACTGATTGTAGAGTTAAACAAACTAAATGAAAACATAAATACA
3639905	downstream of gtaB; downstream of ggaB		8.29632e-05	0.578397	0.000131526	0.210526			TATTGTAACAAATGTTGAGTTTTTTTCACTTTTAAAAAGTAAAGAGAAGTCTCGCAGAACT
3640110	within ggaB	-	2.89071e-07	1	4.32652e-06	0.733333			ACTTATCTTCCATACGACTATTGTTTTTCATATAATAGATAACTTTATCCACTAAGCTATT
3640180	within ggaB	-	3.17977e-06	0.181819	2.65359e-05	0.0652174			TAATACATCACCAAACCCCATTTTTTTATAATCATAATAATCAAGTTTAAAATGGTATGAC
3640897	within ggaB	-	1.15628e-06	0	5.76869e-07	0			TTTGGAAGAGGATAAGGTTAAAATTTTATGTCTAAAAGATCTGTATGGTATGACCTTTCCA
3640969	within ggaB	-	7.60256e-05	0.456273	8.53766e-05	0.260135			TCTGTCGTAATCCTTGCTATCTTTTTTTATTATAAAGTATTTTTTTACCCCATCATTCTTG
3641080	within ggaB	-	0.00383481	0.268581	0.00728124	0.360244			TCTGTCTATGAATAACCATACTGGTTTTCTATTAAAAATAGTGAAAACATGGTGTACCATT
3641253	within ggaB	-	8.67213e-07	1	2.10557e-05	0.726027	216	122.7	TTTTTTTGAACATTAATTTTTTATAATTATAATAAAAAATATAATCTTTTTTAGCCACATA
3641278	within ggaB	-	0		2.30748e-06	0.875			ATTATAATAAAAAATATAATCTTTTTTAGCCACATAAGTATTATATAAATCGTTTGACAAA
3641517	within ggaB	-	0		1.15374e-06	0.5			TTGCTTTTATTTTTGTTTCGCCAATTTTAGCATAAAACTTAAAACCTTTAGAATTAAACAG
3641591	within ggaB	-	0		1.15374e-06	0			CCTTCTATGTGAATGGAATCCTCATTTTCTTCTAAAATTTCAATAGTTAAAGTTTGATCCG
3642708	upstream of ggaB; downstream of ggaA		6.35955e-06	0	1.44218e-06	0.2			TAAAAGATTACTCCTAACATAATGTTTATATGAATAAGAATTCGGGTAAATAAAATTAAGA
3642886	within ggaA	-	0		2.88435e-07	0			AAGTTCTAAAGAATCATTTGGTGTTTTTAGTACAAAGTCAAATGCAAAGGCCCAAATCGGT
3643015	within ggaA	-	5.49234e-06	0	2.88435e-07	0			CAGTTCTTTTCGTTTGCATTTTTTTAATCTTTTAAAATATTTTATATATATTCTGTCATTT
3643562	within ggaA	-	2.89071e-07	1	0				CCTTCTGCAACTGCTCCGTATCTTTTTTCTTTCAGTAATAACTGGTTAAAAAAGATAGCGT
3644227	upstream of ggaA; downstream of BSUA_03801		0		2.01904e-06	1			GCCTTGCCTCTTCTAAATTACAAAATTTATTATAAAAATCCTCATAGTTATGATCTATATA
3644333	upstream of ggaA; downstream of BSUA_03801		1.44535e-06	0.200001	8.65304e-07	0			TGTTTGAAGCAAGTTTCCTGGCGTTTTTTGCTGAAAATTAAAGTAAAAACCTCTGATACAG
3644423	upstream of ggaA; downstream of BSUA_03801		2.31257e-06	0	1.06721e-05	1			AAATACAAGGTTTTTTTAAAAATTCATATTATCAAAAAAGACAGAAGAATAATCCATAATC
3644494	upstream of ggaA; downstream of BSUA_03801		5.78142e-07	1	0				TAATTAAATATAAATCTCGAATATCTTTATTTAAAGAAACATCGTTCACAAAATATTTATA
3644860	upstream of ggaA; downstream of BSUA_03801		8.67212e-07	1	2.88435e-07	1			TCTAACTAGTAAACTTCTGCAATTGGTTATAATAAAAATTTCATCAGTGAACTCCTTAAAG
3645548	upstream of BSUA_03801; upstream of BSUA_03802		8.67213e-07	0.666667	3.74965e-06	0.0769232			ATTGTAATACGTAGTTCCTAAAAATTTTCGTGGTAAAATTTAGTGAAGTCTTTATCAGGCT
3646334	within tagH	-	5.20327e-06	1	0				ATTGGACATTCATCCAATAGCCTTTTTTTATTTCAACATCAAAGTCAGTGTATGCTCTTCA
3650252	within tagF	-	0		2.88435e-07	1			GACTTCATAACGAACTGGTGCGTTGTTTGTTTTAATAATACTTACTAATCCTTTTAATTTG
3650967	within tagF	-	0		2.88435e-07	1			GATTCCGTTCCTGAACGTCTCTCTTTCAGCTTTAAAAATAACTGGTAATCCTCTAAAAATT
3652402	within tagE	-	2.89071e-07	1	0				TCCATAATAGGAAGAAGGTGATTTTTTCACTTTAAAGACATGTTTGTCTTGCGGTCTGCTG
3653298	upstream of tagE; downstream of tagD		5.78142e-07	0	0				TGTAAGCATCAAAAAGTACTTCTTATTTCAATAAGAAGTACTTTAATTAGATATTGAACCA
3653737	within tagD	-	2.89071e-07	1	0				CAAAAGTTCCATATGTGATAACTTTTTTCATTTAAAGAAACGCTCCTTCCTAATGTTAAAC
3654013	upstream of tagD; upstream of tagA		2.89071e-07	0	2.59591e-06	1			TGTAAAATTGGAAACATATTTAAATTTAATGTAAAGATAATGTTAATCCTTTGTTGAAGAT
3655181	within tagB	+	3.46885e-06	0.666668	3.74964e-06	0.615385			GCTTCCCGAATGTAGATGCATATTTATTACAAGAAAAAAACCCTATCCATCTCATTAAAGC
3655263	within tagB	+	8.67213e-07	0.333333	0				TAAAGTGATCATAACAGATAATTACTTTCTATTAACAAGTGTGTTAAATAAGCGGAAGCAA
3658743	within lytD	-	2.89071e-07	0	0				TTTGATGTTGTGACTGCGATATGATTTTGTTTGAAAAATGTTAAAACGCGGTCAATCTCTT
3659225	within lytD	-	0.00768119	0.300843	0.00573754	0.545747			GCTGGATGACGTGTAATGCCATTTTTTCTTTTTAAAGAAAGTGTCTATTTTTTGGAGCTGC
3660330	upstream of lytD; downstream of yvyI		0.000836571	0.470628	0.00105279	0.415343			TCATTTATAGGTGAATCACTTCCATTTTCTAATAAAAAAACTTAACCTCGAAGTGAGATTA
3661531	upstream of yvyI; upstream of gerBA		1.44535e-06	1	1.15374e-06	0			TTTCCTCGATAAGAATAATTCTCCTTTTTTGATACAAATTAATAAAAACCGTCAATATGTT
3662979	within gerBA	+	0		2.59592e-06	0			CACAGTCATCCGTATTCCCACGATGTTTTTAAAAAGAAGACCGACACGAAACGATCCCGAA
3663378	within gerBB	+	1.15628e-06	0	0				ATTTTGGGAGAGGTTGTCGGATTCTTTTTGTTGAAAAATACGCCAATGGCAGTTGTGGTGT
3663487	within gerBB	+	0		5.76869e-07	1			CAATTGCAAAAGTATACGCTTATATTTTTCCTATAACCCTTATTATTTTTATGATGCTTCT
3663599	within gerBB	+	3.75791e-06	0.23077	2.88435e-07	0			AGGAGGCTATCAAAGCTTTTTCTCTTTATTCCCAAAAACATTATTATATTTCTCCGGATTT
3663938	within gerBB	+	2.8618e-05	0.373738	1.49986e-05	0.26923			CGCCCATATCGGGTTAACGGAAATCTTTCATCTAAAAAATAAAAACAATGCATGGCTGCTG
3665228	within gerBC	+	0		3.46121e-06	0.75			TCTGAGACTGATTTTAAGTACGATATTTCTTTTAAAATCATTAACTTTGGCACGGTGGGAA
3666461	within ywtG	-	1.15628e-06	0	0				CAGCGCGGCTGCCATAATTGCTTTTTTTCTTCCGAAACGGTCAGTCAGCTTGCCGGCCGCT
3672322	within pgsB	-	0		1.15374e-06	1			CCATATATGACACGGTTGTGCATTCTTTTCTTTAACAATTCCATAATTTCATCTGTTGACT
3673535	upstream of pgsB; upstream of rbsR		2.89071e-06	0	0				CCAAACTTCTCTTTTGAAAGAGATTTTATACCTACAAACTGTTTTCTATTTTTGGAAAACA
3674036	upstream of pgsB; upstream of rbsR		3.75792e-06	0.153846	8.07616e-06	0.571429			AATCTTCATCCATATTTGTGAAGACTTTGTCAAAAAAAGAGTGAAAACCTTAAATTTTTCA
3674817	within rbsR	+	2.60164e-06	0	0				TTTCAGGTCATTGAGACAGCTTCATTTTCAATTAAAGATGCACAATCGATGGCGAAGGAGC
3678912	within rbsB	+	0		5.76869e-07	0			CCGCAAGAAGTCAGCTTAGGAGGGTTTTACATGAAAAAGGCTGTATCCGTCATTTTAACGT
3679073	within rbsB	+	4.36497e-05	0.125828	1.5287e-05	0.0377358			CTCAACGCTTAATAATCCTTTTTTTGTCTCATTAAAAAAGGGTATCGAAAAAGAAGCTAAA
3680580	downstream of ywsB; upstream of ywsA		8.67213e-07	0	6.05712e-06	0			ACCTTACATGATCATCGACATTTTTGTTCACGCTAAAAAGCGGAGGTGTAAATATGGATCA
3685761	within ywrK	+	0.000576407	0.669007	0.000755987	0.579167			AATCCTTTTGCTTGTACTAAAATATTTAGGTTTAAAAAAACATCAAAAAGCCCCATATTTA
3686670	within ywrK	+	0.000234436	0.0431567	3.7785e-05	0.618321			TATCATCATTCCGCTGACTGTTCTTTTTACGTTAACATGTTTATATTTTTGGATCAGTTGG
3687197	within ywrJ	-	1.96568e-05	0.67647	1.90367e-05	0.515151			GGCCTTTGACCTTGTTTAATGTATTTCTATATGAAAAAGCTTGAGTTTCTGCCTCTATCAT
3687998	within cotB	-	1.44535e-06	0	0				CCCTTTTGGACCTAAGCTGATGCTTTTTATGTGAAAAGGATAGATGCGAAGCACCTCTTGA
3688950	within cotH	-	8.67213e-07	1	0				CGCCATGATTTTCGGTTCCATATATTCTATTGTAAAAAGAGATTGGAGCGTTTTTTCTAAC
3691627	within ywrE	+	0.00722475	0.512103	0.0056288	0.38806			ACCATCAGTCTCGCCTCTCAATTTTTTATAAAGAAAAAATACGGTATTGATAAATCCGGCT
3693650	upstream of ywrD; upstream of ywrC		2.60163e-06	0.666666	1.24027e-05	0.162791			AAAATTATTATTTCTATACGTAACTTTTATGATAAAATGATTGCTAAAAGGCTACGAAAGC
3694807	within chr3C	+	2.89071e-07	1	0				ATCGATCTATTTATTTATGGCGTTTTTTATCGCAAACCTACTGGGATATGGCGGCGGACCT
3694842	within chr3C	+	0		2.88435e-07	0			ACCTACTGGGATATGGCGGCGGACCTGCGTCTATCCCGCTAATGTTTGAAGAAGTCGTAAA
3697204	within ywqL	-	3.17978e-06	0	0				AGAGCCCCAAGTGTTACACGTGATTTTTCTGATAAAACGTTCGCAAAACATGCGTCTCAAG
3698685	within ywqJ	-	0		2.88435e-06	1			CTTAGGTGGCTTCCCATCTATATTGTTTATTCCAAAATAATAATTGCCTGTTTTTTTGTCC
3700452	within ywqI	-	5.23218e-05	1	3.74965e-06	1			GACTGTGTCGTACTTCAGCTTAATTTCTGACATAAAAAAAGATCACCACCATTTTAGTTTA
3705019	within ptkA	-	2.0235e-06	1	0				AAAACAGATGTTAAGCCAACCGTATTTTCAAGAAAAAAAGCCGTATGTACTGTTGGTTTTC
3705613	within tkmA	-	2.89071e-07	1	0				GTCAACATTCATAATGGATGTGATTTTGTCTTGAAAAACAGATGCTATAGTATTGGCAATA
3706535	upstream of ywzD; upstream of ywqB		8.12289e-05	0	4.49957e-05	0			ACACATCCTATTTTTTATGTCCTTTTTTAGGAAAAACTTTTTAAGGCCGATGTGTTGCGAT
3707889	within ywqB	+	2.19694e-05	0.263158	2.82665e-05	1			ATACGTTCACAGAATACAGCCATCATTTATATGAAAAAAAACGCTATGCCGAGTGGATTGA
3708866	within ywqA	+	2.31256e-06	1	0.00017335	0.993344			AGACGAATGGAAGATCGAGATGTTTTTACGCGATAAAAAGAGCGGTGCTGTAGAATTCTTT
3713629	within ywpG	-	2.89071e-07	1	4.03809e-06	1			TTATACTGCTCCATGCCATCTTGTGTTTCGTATAAAAAACTTATTCTTCCTTTTTTGTTCA
3714439	downstream of ywpF; downstream of ywpE		0		1.15374e-06	1			CAATAGACATTTAGAATAGATATGTTCTGCATGAAAAAAGCTGCCGTTTTGAACGGCAGCT
3714907	upstream of ywpE; upstream of ywpD		2.89071e-07	1	0				TTTAATTGTTATCCGCCGCCTTGATTGTGAAGTAAAAATAAGTATATTTCACGTGCTTTCG
3716455	upstream of mscL; downstream of fabZ		1.6477e-05	0.631579	2.30748e-06	0.875			ATACAATCACCTGCTTTTCTATATTTGTAAAGAAAAAAAGACAAATGTGCCGCTGGCCATC
3717994	within rapD	+	6.07048e-06	0.285714	0				AAAGGTAGACATTCAAACCATTTATTTAAAATTAAAAACGCTTGAAGCCCTCTACACATCA
3719981	upstream of flhO; downstream of mbl		1.44535e-06	1	1.73061e-06	1			ATTTAACATCTTTTCGTGAAGGCTTTTTCATAAAAAAACCTCATTCTTTTTCAGAATGAGG
3721093	upstream of mbl; downstream of spoIIID		3.75791e-06	0.846153	5.76869e-06	0.05	224	8.2	TCCACATTGTGCCCTAATTATATATATTATCATAAAATATAGAAAAAAAGTTGGAAGCACA
3722225	within ywoH	+	5.78142e-07	0	0				CTTTTTCTCATTTATTCCGCATGTTTTTACAACAATGAAAATAAGGAAGTGACATACATTT
3722505	within ywoG	+	0		2.88435e-07	0			GAAGAAAAGAATGGCGATTGTATCAATGGCGCTCTTCGCCCTATCATCTTTTCTGTATATG
3728216	within ywoC	-	2.89071e-07	0	0				GATAGCCAAGCTGAAATGCCTCCCGTGCTGTGCTTTCCACCCCGATATTCGTTGCGATGCC
3729381	upstream of ywoB; upstream of amtB		1.35863e-05	0.404255	6.634e-06	0.782609			TTTCAGCTCATATGAATAGTTTCTTTTATAGATACAAAGTCTTATATCGCAAAAAATGCCA
3729533	upstream of ywoB; upstream of amtB		2.16803e-05	0.84	0.000101241	0.982906			AATGAAGAAATATAATAATTGCTTTTTATTCTGAAAGATACGGAGGAATGAGACATGCAAA
3731255	downstream of glnK; upstream of bcrC		6.07048e-06	0.285714	0.000260168	0.997783			GCCGTTATTTCAGACAATCTCTATTTTTATTTGAAACTTTTCATGAGTAAGATTAGTCTAC
3735469	within clsA	+	0.00186884	0.0363496	0.00308135	0.037349			TTCTTCCATCCTTTTATCACTTTTTTTCATTTTAAATATTCTTTTGGCCATCATTGTCATC
3737697	upstream of mta; upstream of ywnC		1.01175e-05	0.171428	6.63399e-06	0.0434783			ATTTCATACATAACACCTCCTCTTTTTTATCGTAAACAATCACGCAACGTTAGGGTCAATC
3737749	upstream of mta; upstream of ywnC		0		2.88435e-07	1			GGGTCAATCCCCAAAATGTTATTTTCTATATACAAAACTTCTCACAAATAGTGTATAAAAG
3742812	upstream of BSUA_03901; downstream of csbD		3.75792e-06	1	0				ATCAGCTTCTTTTTTTGTTATATTTATTCACATCAGAAAAAGCGAAAAAAAAAGACAAGAA
3742883	within csbD	-	8.67213e-07	0.333333	0				TCCTGCCTCTTCCGTACGATTAATCTTTATCTGAAAATTTATCCTTGGCTTTCCCGATATC
3743731	within ywmF	-	0.00265483	0.449042	0.00382868	0.689468			AATAAACGTTCCGATGCTCCCCTTTTTTTGCATAAAAAAAAACCATCTGCCAGCAGATGGT
3747378	upstream of ywmE; downstream of ywmD		1.44535e-06	0.799999	5.76869e-07	1			GGGTATCATTCCCGCCCAAACTGTTTTTAAACCAATAAAAAAGGCGCCTGGGGGAGCGCCT
3748384	upstream of ywmD; downstream of ywmC		1.70552e-05	0.576271	1.64408e-05	0.491228			CAGCTAATTAGTTTTGAAGTTTTTGTTACATACAAAAAGAGGCTGACCATCACCAGCCTCT
3752284	within ywmB	-	2.74617e-05	0.989474	0.000372657	0.999226			TCATTTAATAACTGATTTGCTTTTTTTTGCAAAACAATATTCATATTATCATCTAAGTGAC
3752581	within ywmB	-	1.15628e-06	1	0				ATCACCCAATCATATTGACGATACTCTTGTTTTAAACGTTGCACTTTTTGATAAAATTCTT
3761066	upstream of atpI; downstream of upp		1.73442e-06	0.833333	5.19182e-06	0.333334			TAGCCCCTAACATGTGTCAATCTGTTTAAAGTTAAAAAACTTTTTATACTTTACGTCTCCA
3762545	within glyA	-	2.89071e-07	1	0				GACCGCGAAGTGTTTTATGTGTTGTTGTTGTAACGAAATCAGCGTAAGGAACCGGGTTTGG
3763317	upstream of glyA; downstream of ywlG		2.97743e-05	0.728155	2.56706e-05	0.808988	225	30.3	GATTATTTTTAAAAAATCTAAATTTTTATTGGTAAAAACGAATATTAATAACTTAAATTTA
3768639	within ywkF	-	1.12738e-05	0.0512821	1.18258e-05	0.268293			AAAGGAAGCCTAAGAGGCTTCCTTTTTTATTAAAACAAAATCGTCAGTAAATAACATAGAA
3771447	downstream of ywkD; upstream of racA		3.17978e-06	0	2.88435e-06	0.4			AGAACTGTATGAACAATAACAGTTTTTGAAGAAAAAAAGGAGATACCCACTTTCTTTGCCG
3773143	upstream of ywkB; downstream of maeA		2.89071e-07	1	0				CCTCCAAATCCTATGTCCGTATACTTTAGCTTTACAAAAAGCTTTCCCTCGGACAGAAAAA
3775073	upstream of maeA; downstream of tdk		3.75792e-06	0	2.01904e-06	0	226	19.4	ATTCAAGAGAAGAAAATTACTTAATTTTTTAATATACTTATTTAAATTTTTTAATTGAATA
3775097	upstream of maeA; downstream of tdk		6.04158e-05	0.200957	0.000148544	0.170874			TTTTTTAATATACTTATTTAAATTTTTTAATTGAATATTATCAGAATATAAAAAAAACACC
3775214	within tdk	-	0		5.76869e-07	0			ATTTACCTGGGACTTCGTGATGATGTCTGCATCTTGCTTCATATGATTCAGCTGCACCAAC
3777545	upstream of rho; downstream of glpX		1.44535e-06	0.6	8.65304e-07	1			AACATCCGCCAAAGCACATTCTTTTTTTAACATAAAGGAACTTCTATCGGTAACACTTCCA
3789287	upstream of fadF; upstream of clsB		1.73442e-06	0	0				AGCCGCTCATTCCAATTCCCCCTTTTTACTGATAAAGACCGCGATCCCCTACCCCCGAATC
3789338	upstream of fadF; upstream of clsB		4.62513e-06	0	0				CCCCCGAATCTGTATAAGATTATCTTTATGATAAATAATGAATGAGTGTTCAGTCAATAAT
3789645	within clsB	+	0.00078714	0.656996	0.000681571	0.144731			CGCCTCTTCTGTTCACATGATGTTTTTTATTATGAAAAATGATGAGGTCAGCCACAATATG
3793725	within ywjA	-	2.31257e-06	0	2.59592e-06	1			AGCGTGGTAAATGCTTTGGTCATTTTTTTGTTGAAATAAAGCGCTAGCCAAATGACGATCG
3794226	within ywjA	-	2.0235e-06	0.571428	2.01904e-06	1			AGAAAGAACAACGTTTTATATGGTTTATAATATGAAAAAAATTGCCGCAGCACCCTATCTT
3796251	upstream of ywiE; downstream of narI		0		2.88435e-07	1			ATGAGTAAAATCCTTGATGTTATTTCCATATACAAACATAACAGGATTCCCGGCAGCCCAG
3800042	within narG	-	0		2.30748e-06	0			CAACGTTCGGACCAAGTGCAGTCATTTTATGAAAAATGTGTTTGTAATCCCGTTCAACGAC
3803226	within arfM	-	2.89071e-07	1	0				TGTGTCCATAAAACGGACACTGCCTTTTAATACAATATAAACAGATTGAGAATGAAGAAAA
3806371	upstream of narK; downstream of argS		0.000139332	0.977178	0.000246323	0.956674			AGGATTGTGAATTACATCACACGTTTTTCTCATAAAAAAAGGACAAAGCCCGAAGACTTTG
3808771	upstream of ywiB; upstream of sboA		2.0235e-06	1	6.20135e-05	0.665116			TGTATTGAATTAGTAATTTGATAGTTTTAAGATAAAAGTACAACATAGATCTGCTAGAAAA
3809018	within sboX	+	0		2.88435e-07	1			ATGCCCTTTTTAAGTAAATTACAATTTTTAACTAAAATCTACCTCTTGGATATACATACAC
3819349	within rapF	+	2.60164e-06	0.888889	3.74965e-06	1			TCATTCTTTATTTGCCACCAATTTTTTAGATTTAAAACAGTATGAGGATGCCATCTCACAT
3819571	within rapF	+	2.31256e-06	0	0				TCCTTCCTTACCTCAAGCGTATTTTTTAATTACACAGATCCATTATAAATTAGGAAAAATA
3828968	upstream of thrZ; downstream of BSUA_03992		5.55016e-05	0.375	5.04761e-05	0.491428			ATTTTAGAACACTCCTTATTCATTGTTGTATATAAAAAAACACACCCGTCCCGCAGATAGG
3831720	upstream of ywgB; downstream of ywgA		0.0021926	0.500461	0.00279089	0.531418			TCCATAATGAATCTCTTAGCAGCTTTTGTCAATAAAAAAAGCAAAAGAAACGGATCATTTC
3832781	within ywfO	-	2.89071e-07	1	0				GCTTTACATAATCCTCCAGTGTCAATTTTCCTTCAAAAATAGAATAGAAATGAACCGGAGC
3855516	upstream of yweA; downstream of spsL		9.82841e-05	0.0323529	1.70176e-05	0.338983			TTCATAATTCGCGAATTACCAGTTCTTTTTCTTAAAAATTAATCTATCATCATTTTCCATG
3855646	upstream of yweA; downstream of spsL		1.15628e-06	1	0				TTCAAATGGACGATTTCCCTCTCTTTTTCTAGTAACATCTGCCTGACATTTTATATCTTTT
3859479	within spsG	-	0.000375792	0.421538	0.000205654	0.45021			ACTATATTGAATCGATTTACCGTTTTTCTCTTCAAAAAGAACAATTTTCGCATCTGTCTCC
3862108	within spsD	-	8.67213e-07	0.333333	2.88435e-07	1			GGCCCAGTTCAAAAAATGGCGGTGTTTTGTCATAAAAAGACGGAGGCATCGCCAGCTTCAG
3864816	within spsB	-	1.44535e-06	0	2.88435e-07	0			TTTCAGGATCAAATTGATAGTAATTTTCGTTTGAAAAACGCAGGTAATCAAAGTGCAAAAT
3868978	upstream of ywdI; upstream of ywdH		0		1.15374e-06	0			AAACGCAGATATGAGTTTGTTATTTTTTCTGACAAACCTTGCGCGATTGACAAGCAGAAGA
3869018	upstream of ywdI; upstream of ywdH		0		5.76869e-07	0			GCGCGATTGACAAGCAGAAGAGATTTTTCACATAATAAATCACCATACCTTACAAAAAGGA
3874903	upstream of ywdA; downstream of sacA		0.00231921	0.304375	0.00238564	0.348084			TGTATATTCAAGAAAACAACTCCTTTTACAGAAAAAAATAGTAGGTTATCGTTGAAGAATA
3877822	upstream of sacP; upstream of ywcJ		0.000237905	0.705954	0.000155466	0.361781			AATCCATCTGTTTCTCCCCCTTTTATTTAAACAAAAAAGACCTAAAATTCGCCAACGAATA
3877988	upstream of sacP; upstream of ywcJ		0.000135574	0.0383795	4.73032e-05	0.256097			ATGATAGCGTTTTCGTCAACTGTTTTTTAGTTAAATAGTTTGATAAAACTTTTAGACAAAA
3878013	upstream of sacP; upstream of ywcJ		3.75792e-06	0	3.17278e-06	0			TTTAGTTAAATAGTTTGATAAAACTTTTAGACAAAAATTCGTAAAAACTATTTGTGAAAAA
3879050	within sacT	-	0.00138378	0.0277836	0.000449958	0.110256			CATTGATAGGCAAATGAATACTTTTTTTGGATGAAATAAAGCATCTCCTCGTCCATACGAT
3880587	upstream of ywcI; upstream of vpr		8.67212e-06	0.4	2.88435e-06	0.1			ATATATACTAGGTCTTTAACATTTTTTCTAAACACAAAGGGGGAAACACATTGAAAAAGGG
3886202	within rodA	-	0		2.88435e-07	0			ACCGGCAGCATATATTGATACTACGCTTATAATAAAAAACACACCAAATATAAAAATCAAA
3886459	upstream of rodA; upstream of ywcE		0.000240507	0.459135	0.000229883	0.562108			AAATGTTTCGATTGACACAAAACTTTTCAAATGAAAAAAACGCCATACCAATAGAATTTGT
3891128	upstream of qoxA; upstream of ywzA		1.44535e-06	1	3.17278e-06	1			CAAAAACTTCACTTATTAGCTTTATTTTTTTATAAACTTCATCCCATTTTCGCTTAAATGT
3894880	within ywcD	-	7.22677e-06	0.96	0				AGCAGGCTCTGCAGATCATGTGTTTTTTGCTGAAACACATATAATTTATTTGTTATGTAAG
3895897	upstream of ywcC; upstream of slrA		0		3.74965e-06	0			CTATCCAGTCAGTATTTAATTGTTTATTATTATAAATAAGGTCCATTGGTTATATTAGTCA
3895936	upstream of ywcC; upstream of slrA		0		1.73061e-06	0			GGTCCATTGGTTATATTAGTCATTTTTTTAGGGAATAGGTAGGTGGTTTTTCCTTCAGTTT
3896742	within ywcB	+	2.89071e-07	0	0				TGCAACGCCGTCTTTTCAAGCTTTTTTAAAGCAGAAACGCGCTTTTATTGTTCCTTCTGCG
3908548	within ywbE	+	8.67212e-07	1	0				CATCGGCCGCGACCAGCAGATCGTTTCTACATAAAAAAAAGCTGCCCCTGAACAGGGCAGC
3912887	within epr	+	1.44535e-06	0.6	2.30748e-06	0.25			AATTAAAGCAGGATCCTGATATTTTGTATGTAGAAAACAACGTATCATTTACCGCAGCAGA
3916572	within sacY	+	5.78142e-07	0	0				CGATCCGTCAAAAATAGAAAAAACCTTTATCAGAAAAGATACACCTGACTATAAGCAGTTC
3919901	downstream of ywaE; upstream of tyrZ		2.89071e-07	0	8.65304e-07	0			TCCCTTATTGGGATGGGCTCTTTTTTGTGTTTGTAAAAAAGGAGGAAAAATGATGAGAACA
3919902	downstream of ywaE; upstream of tyrZ		0		2.88435e-07	1			CCCTTATTGGGATGGGCTCTTTTTTGTGTTTGTAAAAAAGGAGGAAAAATGATGAGAACAT
3921317	within ywaD	+	5.78142e-07	0	0				AACCATACATTTAGGGGAGGTTTATTTTTGATGAAAAAGCTTTTGACTGTCATGACGATGG
3923452	upstream of ywaC; downstream of menA		0		2.88435e-07	0			AATTTTTTTACAAAATGCGGTCGATTGTAACAAAAAAAGACCGCATGAAACGAGCGGTCTT
3924655	upstream of menA; upstream of ywzH		0.000112159	0.886598	2.24979e-05	0.538462			AATTTTTTTAAGTACATTACACTTTTTAAAAGTTAAAAAGATCTTTTGACTCCAGGTATCT
3926833	within dltB	+	8.67213e-07	0.333333	0.000136141	1			GTTATCGCGTCTATTCTGCCTTTATTTCTGTCAAAAATATGGCCGTTTCTTTCACACCCGC
3927352	within dltB	+	5.20328e-06	0.888889	2.01904e-06	0.857143			TCACCAGAAAACTTTAATAAACCGTTTATCAGTAAAAATATTAAAGATTTCTGGAATCGCT
3928239	within dltD	+	2.89071e-07	1	0				GGACGAGTTCCACCCATCTAATTATTTTCAGGTAAACAATGAGGGATTCACGCCATACCTT
3943514	within sigY	-	9.82841e-06	1	0				GGTGAAGGGAAAGCTTTAACAAGTATTTATATAAGAAAGAATAGTGATAGTGGAAAAGGGC
3946095	upstream of yxkO; downstream of cydD		0.000419442	0.879394	9.028e-05	0.6869			TCCTATTTTTCCTGTCCCTTTTCTTTTTCAAACAAAAAAGACAGCCTTTTAGGGCTGTCTT
3949825	within cydB	-	0		1.81714e-05	0.031746			TCATCCCAAATGTCCAGCCGTCTTTTTTCTTACGAATAAATACAGCCGCGAGCATAAAGCA
3952436	upstream of cydA; upstream of cimH		5.78142e-06	0.65	1.49986e-05	0.884615	230	5.3	GAGGAGAAAAGTTGAATAGTAAATTTTTAATATATTAATAATTTCAATTTTTTAGTATACT
3954435	within yxkI	+	8.67212e-07	1	8.50881e-05	0.0169492			ACTTGTGAAGCGAATACTGAATGTTTTTAGCGTAAAGGTTTTTTATTCAGCAGCCTTAGAA
3961822	upstream of yxkD; upstream of yxkC		3.75792e-06	1	3.54774e-05	0.682927			GATAAGCTGGAAAAAAATACGATTTATCTATTAAAAAAGAACAGATATAACCGATAAGAAA
3963843	upstream of galE; downstream of yxkA		4.33606e-06	0.466666	6.92243e-06	0.291666			GTTTATTAATAGTTTTTTCATATTTTTTAGCTTAAACCCTTGCCAGCAATTCGATAGAGGT
3966722	within yxjM	+	0		5.76869e-07	1			GTGCGGTCTGTTGTTCACCAAATGGGCCGTAGTGAATCGATGGTGGGGCTTACCGCTTTGC
3969108	downstream of pepT; upstream of BSUA_04132		8.67212e-07	1	0				GCCAGTCCAAAAAAGGACTGGCTTTTTTGTGTGAAAATGAAACATTTTAAACACGTCCTCC
3970002	within yxjI	+	2.89071e-07	1	1.12489e-05	1			AGACTTCAGCAATGATCGAGTTATTTATGAAACAAAAAATGTTCTCATTTAAAGATGCATT
3975342	within scoA	-	3.46885e-06	1	0				GTTAAATCCTTTACTCCCTGATCTCTTATAGACAAAATGAGCTGTTCAGGGATGCCGCACA
3977930	upstream of yxjB; upstream of nupG		0		2.88435e-07	0			ATAAAAAACACCCCATTCATTCATTTTTAGATAAATGAAAAAGGCATAGACAAATAAACCT
3978229	upstream of yxjB; upstream of nupG		4.33605e-06	0.333333	6.63399e-06	0.304347			TTCTCATTTTAGAATATAAATTTTATTATTGTGAAAATAGTTAAAAAGGTTGATTTTCAAA
3980533	upstream of BSUA_04143; downstream of yxiS		3.41103e-05	0.669491	4.93223e-05	0.4269			AGTTTCTAGGTCTAACAGCATGATTTTTCCAATAAAAAAAGAGACACAGGATGTCTCTTTT
3982986	upstream of katE; upstream of citH		4.04699e-06	0	0				CATCACTCATGTCTGCTCCCCCTTTTTAAAACGAAACATTCTACAGCACATTTACCCGTGG
3990255	upstream of deaD; downstream of yxiM		0		1.15374e-06	1			ACTCTAATTGACCAAGGCATATGTGTTTTGTCGAAAAATGATGTATTAAAAGCCAGCGATT
3995727	upstream of yxiF; downstream of yxxG		2.89071e-07	0	5.76869e-07	1			AATCAATTCTATATTTTTAGATTCTTTTGTCATACAAATAAGAGAGGATGGTAACATCTCT
3996413	within wapA	-	2.31257e-06	1	2.88435e-07	1			CATAAGCTGTGATTACTTTACCCCTTTTATTTAAAACAACTGTAGCTTTTTTTCCAACATA
4000279	within wapA	-	2.89071e-07	1	0				ACTACCTTTTGGAGTTTGCCGCCTTTTTTATTGAAATAAGCGTTGGTTTGATCCTTTGTTT
4002580	within wapA	-	3.75792e-06	1	8.65304e-07	1			GGCACAGAAAAAACAACTTTTCCTTTTTCATCAGAAAAATCAATGGATCCATCCTCTTGTT
4003390	upstream of wapA; downstream of yxxF		1.32973e-05	0.130434	3.80734e-05	0.0378787			TAGACTGAAATATCATTACAATATTTTTCTAGAAAATTTATCTTATTTTAAGGATTAGCGA
4004522	upstream of yxxF; downstream of yxiE		3.03524e-05	0.847619	1.81714e-05	0.492064			CATGTAGATATTATAACACTTCTATTCTAAATAAAAAAAAGCGCCCAAGGGCGCTTTTTTT
4008706	upstream of bglP; downstream of yxxE		2.89071e-07	1	2.59592e-06	0.111111			TAGTATTAACTTCAATAAAAAATTATTGTAATTAAAAACCTTGAAAGGCATTTTTTCCAAT
4009717	within yxiD	-	2.02349e-06	0.571428	0				GTGAGCATCATACTTATCCCCTTTTTTTCTAATAATTTTACCTGTTTTTTCAGATACAACA
4009739	within yxiD	-	2.60163e-06	0.888889	5.48026e-06	0.105263			TTTTTTCTAATAATTTTACCTGTTTTTTCAGATACAACATTTTCCTTATAAACAGGCCATT
4039843	upstream of yxeC; upstream of yxeB		2.89071e-07	1	5.76869e-07	1			CGTCACCCATAAACGGGAAAAACTTTCTCCCTTAAAAATAGTGATAGACGGAGAACAGGTT
4043179	within yxdM	-	2.89071e-07	0	0				ACGTTTTTATAAGCGAACTGAAGAAAGGTCATTTGCGTTTCCCCCCAGCATAGACAGCACA
4051740	within iolE	-	5.78142e-07	0	0				CGTGCGACAACGATATCACTTAACAAATGCTGAAGTGTATTTCCCGCTCCAATTTCAGGCA
4057404	upstream of mmsA; upstream of iolR		7.68929e-05	0.0563909	0.000107586	0.0160858			ATAAACACTACATTTTTTCATTATTTTTATTATATTAATCTTTTAATCAAGTAAGAGAAGT
4058678	within iolS	+	2.89071e-07	0	0				CTTTGTCTTTGATAATTCACCAGATTTTCTTAAAAAATCAGTTGATGAAAGCCTGAAGCGC
4060148	within yxcE	+	2.89071e-07	1	0				GATCGTTGATATCATCGCTTTGATTATTATTTTAATCATTGTCATCGCATTGATTCGCGCA
4060735	downstream of yxcD; upstream of csbC		2.89071e-07	1	0				TTAACTTTGTTACATATTTTTAGATACTCATTGGCTCAACAACTGAGGAGGAGACATTTGT
4062637	within htpG	-	8.67212e-06	0	0				CGCTTGATACGGACTTGAATTCTTTTTCCTGATAAGAAGCCAGCATTTTAATTGCAAACTC
4068614	upstream of yxbD; downstream of yxbC		2.89071e-07	0	0				GGAATAATATTCATATTTTCCTCCTTTTAGCTGAACAAAAATAAGAGAATTAACAACCTAT
4071443	within yxnB	+	2.89071e-07	0	0				CTCTTTATAAAAGGAAGACGTTTACTTTATGACAAAATTGAATTGTTTGAAACAGAAGATA
4074539	within yxaM	+	2.31256e-05	0.775	0.000135853	0.046709			TATCAAAGAAAGTTTAAAAATTATCTTTAACAAAAAAAGGGTTCTTTTAATCGTCATAGCC
4075935	within yxaL	-	2.54382e-05	0.397727	2.39401e-05	0.493976			CGTTGTTAAAATTTCTCCCGTTTCTTTGTCAATAAAATAAATCTTTTTGTCATAGGATGCC
4076988	upstream of yxaJ; upstream of yxaI		0		1.21142e-05	0.285714			TCCTTTAATAGAAATATTAACCTTTTTTATTATAAGTAAGTTGAATGTTATATTCATTATA
4077020	upstream of yxaJ; upstream of yxaI		0		2.88435e-06	1			TAAGTAAGTTGAATGTTATATTCATTATATTTTTAAAAAATTCCAGAATACATACACAAAT
4077079	upstream of yxaJ; upstream of yxaI		8.67212e-07	0	2.01904e-06	0	239	44.9	ATGCTATGCTTCTTTCTAGTATATTTATATAGTAAAAAACAAAGGATAAAAGACTCATTTT
4078691	within yxaH	-	2.89071e-07	1	0				AAGGAAAACAATAAAATACATTTTGTTTGAATGAAGAATTTCAGTATGTCTGCGGCGGCAA
4080426	within qdoR	-	1.15628e-06	0	0				TGTGTTGTCAAATTGGCTGGCTGTTTTTTTGATAAAAAGCTGAATCGCTTCAACAGGATCA
4083678	downstream of yxaC; downstream of yxaB		2.89071e-07	1	0				GTCGTCTGGCTGTTTCATATTTAACAAAGAAAGACTGCCCCGGGGGAGGGCAGTCTTTTTC
4091547	downstream of gntZ; upstream of ahpC		0		8.65304e-07	1			TATCTAATTGAGAATCAGCCTCTCATTTATTATAAAAGAAATGCCTAAATCCTACCTGTCA
4091591	downstream of gntZ; upstream of ahpC		0.000679606	0.742663	0.000747623	0.424769			CTAAATCCTACCTGTCACACCTTTATTAAGATGAAAAAAAGTAGGTTATGGCTTGACAAAA
4093875	downstream of ahpF; downstream of bglA		0.000187029	0.629057	0.000392271	0.161029			TTGGCAGGATAGCGGATTTTTCTTTTTCTACAGAAAAAAACCGAACCAGGCACTACGGTAA
4095316	within bglA	-	0		2.88435e-07	0			TACCGCCTTGATTCCATCCGCCTTCAAATTGGTGGGCAGCTAAAGCACCGCCCCATAAAAA
4097423	within yydJ	-	2.68836e-05	0.494624	5.50911e-05	0.486911			ACATTCTAAAAATAAAACAGCTATCTTTTTATAAAAGAAAGTATAGATGTTCTCTCCAATT
4097965	within yydI	-	5.78142e-07	0.5	3.74966e-06	0.615385			TATTTCATCTAAAACAATAATATTTTTATCCTCTAATAAGAAACTGAGCAATTTTAATTTT
4098101	within yydI	-	2.4282e-05	0.833334	5.48026e-05	0.326316			TTATCTATCATTTTTGCATCAAATTTTTTACTCAAAAAGTGTAATAAAAAGTCCTTAGAAA
4098213	within yydI	-	3.46885e-06	0	0				TATCTCTGCCGATTCTTTTGCTATTATTCAACAAAAAGTCTTTAGCAAGCTGTGATTTACC
4099041	within yydH	-	4.62513e-06	0.9375	1.41333e-05	0.306122			TGAGGACAATCCATTTTGCAATTTTATTAAATGAATATAATTTAATATGAACATGAGAGCC
4099198	within yydH	-	4.62513e-06	0	0				TTTTTATAGTATTCTCCGCTTTTTTTGTCTTTTATAAATACGTTGTTTTGCACAAGCACTT
4099391	within yydG	-	6.64863e-06	0.826087	6.63399e-06	0.0869566			ATGTCAAATTCCTCTATTTTGTTATTTTCTTTTAAAATATTCAAAAACCATTTGAATCCTT
4099429	within yydG	-	2.89071e-07	1	2.88435e-07	1			ATTCAAAAACCATTTGAATCCTTCTTTTCTAAGAATAAATAATAGCAAATTGGAATTTAAC
4099516	within yydG	-	2.60164e-06	0.666667	1.29796e-05	0.577778			GTTATATTCTTCCCTTAGGGTTATTTTCGTTTCAAAAATAGCAGGGGAACAACATGGATAA
4100012	within yydG	-	0.000129793	0.269488	0.000116528	0.138614			ATTTCCATTAGTTCTTTTAAAAATTTATAATCTAAAAAAACTTCCCCACCTGTAAAAGAAA
4100300	within yydF	-	2.89071e-07	0	1.44217e-06	1			CTTCCAAGAATCCAGCGATTTTCTTTTGATTTTACAAAATACCAAAGATCATTCACTTTTG
4102063	within fbp	+	3.17978e-06	1	1.15374e-06	0.5			GAAAAGCTGGGCCGCCATATGAATTTTATGATGAAAAAAGGCAGCCTTTATTTAAAATATA
4102493	within fbp	+	2.89071e-07	1	0				TCAACGGCCATACACCTGTAAAAGAAATCGAAGGAGAAGACCCAATCAAAGCAAACGGAAA
4103173	downstream of fbp; downstream of yydD		2.8907e-06	0.4	3.74965e-05	0.546154			TTCAACATTCAAAGTACTAGATTTTTTCTAGTGAAAGAATAAGAAAAGACATAAGTTCTAT
4103461	within yydD	-	0		3.46122e-06	0			TCATCTAATAATAATTCATTTTTATTTATTGTTACAAAATATTGTCCGATCCTATTCTCTA
4104105	within yydD	-	7.51584e-06	0.73077	5.30719e-05	0.146739			TAAATCGGCTTGTATTTTAACAATTTTATCTTTAAAATAACTCCCTCTACTTTCTACCATG
4104256	within yydD	-	1.73442e-06	0.166667	4.61495e-06	0.0625001			TCTAATTCTTTAATCTTAGTTACTTTTTTATTTAAATCATCTATATTTCTTTGATATTGTT
4104727	within yydD	-	1.44535e-05	0.24	7.21086e-06	0.36			TTTAAAATTTCCTTTTCAATAAATTTTTTATATACACTTATACTAACTTTTTTCCATTCCT
4104902	within yydD	-	5.78142e-07	1	1.3268e-05	0.76087			CGTTTTTATTGAGAAGAATTTCATTTGTCGTATAAAAATTTGATATAGTCTTCCCTAGTAA
4105328	within yydC	-	1.27191e-05	0.909091	3.317e-05	0.991304			AATATTTTCTTCCACAGCATTATATTTAGTTAATAAAAAATGATTCATTTCTGGCCTCTCC
4105440	within yydC	-	0.000256117	0.426637	0.00109663	0.551025			CCAATTTGAATGTTTTTAAACTCATTTTCTAATAAAACATAAGAGTATTTGAGAATATTTT
4105520	within yydC	-	7.7471e-05	0.947761	1.81714e-05	0.253968			ATCAATCATTCTTAACACTTCTTTTGTTATCATTAAAAATCTCACATTCATAAATGCACCA
4105843	within yydB	-	2.89071e-06	0.0999999	1.09605e-05	0.631579			TCCCCACTTTTCATATCATAAAATTTTTTATCTAAACCAATTTGATTATCAAAATTACTAG
4107146	upstream of yydB; downstream of yydA		5.78142e-07	0	0				GCTGAAATATTATATTCATTGAATTATTCCATTAAATAGCTTTTAGTTGAACTTTAGTCTT
4110290	within yycQ	-	2.83289e-05	0.714285	9.51835e-06	0.69697			ACGATGAGCGGTGCCACCCAAAATCTTTTAAATAAAAAATGACCCGCTATACCAAATACAC
4113802	within rapG	+	4.33606e-06	0.333333	0				GCCTACTTGCTGATACGAGAGCTGTTTAAGATCAAAAAGAAAGAACAGGCCTTATCTTATT
4116937	upstream of rocE; downstream of rocD		2.31257e-06	0	0				TTGCTGTCCAAAGAGTCTCTATCTATTTAATATAAAATTCACTTCTTCTCATAAAGATACA
4118614	within rocR	+	1.15628e-06	0	0				GTAGACGAGCATGGAAACACAATCGTTTATAACAATAAAATGATGCAGATTGAAGATATGG
4119151	within rocR	+	5.78141e-06	0.8	7.78773e-06	0.962963			GACAGCCTTGTGGAAAGCATTTTGTTTGGGACGAAAAAAGGCGCGTTTACCGGCGCTGTCG
4121605	upstream of htrC; downstream of walJ		2.0235e-06	1	2.88435e-07	1			TAGAAACTCCTAGAATAGTCATGATTTACATAGAAAAATTATACAGCGCAAAGCGGAGTGG
4126658	within walR	-	5.78142e-07	1	0				CACGGGTCATCACTTGTCCGATATGTTTTGCTAAATAATGAAGCAATTCGAACTCACGATG
4127304	upstream of walR; downstream of trnY-Phe		2.89071e-07	1	0				GGTCAAAAGATAAAAAAAATAAAGGTTTAGAAAAAAAACACATGTTTCACCTTTATCGCCA
4127509	upstream of walR; downstream of trnY-Phe		2.89071e-07	1	0				TAACACTCCTCATGTTTGCCTTTTTCCTAAAAGAAAAAACGCACCTACGATTGCAGATGCG
4133790	downstream of yycB; upstream of yycA		8.96119e-06	0	5.76869e-07	0			AAAGCGGGGAAGATATCTCCGCTTTTTTCTTTGAATATTTATGGTTTATTCATAAGTTTTT
4136319	within rplI	-	2.89071e-07	1	0				CGTTCGCTTCAACCGCGAGGCCTTTTTTAATTAGAAAGTTATGCGCATAACCGTCTGCTAC
4139527	upstream of yybS; downstream of yyzH		1.15628e-06	0.5	0				ATCGCAAGTAAAATGACGCTAATGTTTCATGTGAAACATGAAAAAGGAAAAGACATTCTTT
4142435	within BSUA_04309	-	0		2.88435e-07	0			TTTTTCTTTTAAGATCGGAATCAATTTCTCTTTCGCTAACGGCAGCCCTTTCCTCACCAAT
4144394	within BSUA_04311	-	5.78142e-07	1	0				GAGCCGAATCCCTGGTTTTGTTTTTTATAATTCACAAAACCGCTGGGGAGGTTGTTTCCGA
4145574	upstream of BSUA_04311; upstream of yybN		0.000518015	0.57645	0.000609463	0.770469			CAAACTATTAATCGTCCTCATTAAATTTATAATAAAAATATTCTCAATTGAGCAAATCGCC
4145697	upstream of BSUA_04311; upstream of yybN		3.17978e-06	0.0909091	7.21086e-06	0.96			CAGTTAAGATATAATATAGTTAATCTTTTACGTAAAAGGAGGTTTTTATTACTTGTGTTGA
4145834	upstream of BSUA_04311; upstream of yybN		2.0235e-06	0	0				ATAAAAACGAAAATTTCACATTATTTTTAACTAACCGATAGTATAAAATATATATTGAAAG
4146485	within yybM	+	1.73442e-06	1	1.15374e-06	0.25	255	44.6	AAAAATAAATTAACTATAATAATATTTACTATAATCATATTAATTCCTTGTGTTGATATAT
4146774	within yybM	+	2.89071e-07	0	2.30748e-06	0.125	256	30.1	TTATCATTTCATTTTTGACAATGTTTTTGTCACTAATATTAAACTTTTTATTGGTTCAGGT
4147132	within yybM	+	4.79858e-05	0.355421	0.000535911	0.353068			TATCCTATGTTTGTCTATCTTTATTTTTCTAATAATAATTTCTAGTATTGTTTTATATGAG
4147521	within yybL	+	5.78142e-07	0	0				ATTAATATTACGTGTACACATATTTTCTTTAGTAAAAACTTGTTGGTCGAAGCAAACTTTT
4147565	within yybL	+	0.000726435	0.566255	0.00115143	0.537575			GGTCGAAGCAAACTTTTTATCAATTTGTTTATTAAACATGATTAGTTTAGTGTTTTTCTAC
4148407	within yybK	+	1.73442e-06	0	2.88434e-06	0			CGTTTATATTATTTTTTCGTTAATTTTAGCAAAGAAGTTAGTGCAATTAAATTCTCCGAAA
4148458	within yybK	+	0		8.65304e-07	0.666666			TTCTCCGAAAGTTATTCACTACTTTTTAATTCCAAACTACAGTAATGGATTAAGAACTGGG
4148548	within yybK	+	3.17978e-05	0.663637	0.000109317	0.823219			TATTATTGAACCATTATTAGGTTTGTTTATTATAATCATTTTACAGATTTCAATAGTTATA
4148911	within yybJ	+	0		2.88435e-07	0	260	40.6	TTACTTCCTCAGTATGATGCTTTTACTAACCTTAAAATTTTGTCAAAAATTAAAAAGATCG
4149149	within yybJ	+	5.78142e-07	0	0				GAGTTGCATTTGTTCATGACATTCTTTTACAAGAGAAAAAAAGGGGAGCTACCATTATTAT
4153906	within yybE	+	4.04699e-06	1	1.06721e-05	0.54054			AATGAGATTGCCGGGGAGCGTTTTATTTTATTGAAAAAGGGCTATGCGCTTCGGATGACGG
4156100	upstream of yybB; downstream of yybA		4.04699e-06	1	8.65304e-07	0			TCTCCTGTGGAAATTTTTTGATAGTTTTAAAGAAAACAGAAGTGAACGGACTATTTTCACC
4157937	within yyaR	-	2.60163e-06	1	0				GAGGTTTTATAATCAATTAAAATTTATAGTACCAAAAAATCGCAATTTCATTTGCTGTTGG
4158021	within yyaR	-	1.27191e-05	1	9.80677e-06	1			CAACCGCACCTATTATAAAGTGATGTTTGGCATAAAAATGACAAGCTGAAATATTAATATC
4159527	within yyaP	+	0		2.88435e-07	1			TTTTTAAATCAAATTGATACTATTTTATATGGTAGAAAAAGCTTCGATTTATGGGGACAAT
4159851	within yyaP	+	1.44535e-05	0	0				TTGGGAGAAGGAAAACCGTTGTTTATTGATGTAAAACAGAGGATAAATTTAAAAATGGTGA
4160152	downstream of yyaP; downstream of tetB		5.92595e-05	0.551219	5.88406e-05	0.602941			TCTTTTAAGTAATCGGCTAAGTTTTGTATTTATAAAAAAACGAAAGAAGGTGATCCAATGC
4160388	downstream of yyaP; downstream of tetB		8.67212e-07	0	0				GAACATGCTATTGATGCCATGTTTATTCATTTTACAAAAAAGGATCAACCTTGAATTACTT
4161989	upstream of tetL; upstream of yyaO		4.68295e-05	0.925926	7.84542e-05	0.893382			TAGACTAAGGATTAAACTTTTACTTTTTTTATAAAAATTTGACCAGATTGCGAAACAAGGA
4163235	within yyaM	+	4.33605e-06	0.533333	0.000399482	0.998556			CTTTGGATTTAATGCCTTGTTTTTTGTTGGTTTAAAATATACATCTCCCGTTAACGGAGCA
4163924	downstream of yyaM; upstream of yyaL		6.35956e-06	0.0909091	0				ATAGGGAGTATTTTTGAGAAAATGTGTTAAGTTAAATATACACTAATTATAGGAAGAAGGT
4165457	within yyaL	+	1.50317e-05	0.480769	1.70176e-05	0.559322			TCTCTATGAAGCTTCGTTTGATCTTTCTTATTTACAAAAAGCGAAGAAACTGACAGACGAT
4166189	within yyaK	-	9.22136e-05	0.652038	0.000240266	0.145258			AATTCCTCCATACACACTGTTTTTTTCTGTAATAAACATACACAAAAACATATTATTCGCG
4170501	upstream of ccpB; downstream of exoAA		0.000726435	0.687227	0.000696857	0.567467			TTTATATTTGCCATCTCTTTCTCCTTTTCATATAAAAAAAGCAGTAAGTGTAAAATCCTTA
4173506	within engD	-	5.78142e-07	1	0				TACAATCCCTGCAATATCAGTGAATTCAAAAGCAGTCGGCACAGTCTTCTTCGGGTTGACC
4176534	within yyaD	-	5.20327e-06	0	0				GGGAGCCCGCCAGCTCCACCAACGTTTCATTATAAACAAATGAGATCACGCCAAAAATAAG
4177248	upstream of yyaD; upstream of yyaC		1.15628e-06	0	0				CAAAGTTCAGCTTGTTCCCGTTATTGTTACTATATAAATAAAGGAAAGCAAACATGCCATA
4178109	within yyaC	+	0		2.88435e-07	0			CCTTCCTGAAGTGGGAGATCTTCATATTAACGGAATCGTGAATGTGAGCGGTTTTATGGAA
4178148	within yyaC	+	4.62513e-06	0.500001	3.7208e-05	0.581396			GAATGTGAGCGGTTTTATGGAATATTTTGTATTACAAAATACTAGACTCAACTTGGTCATG
4179722	within parA	-	2.89071e-07	1	0				GTTGCTTTAATAATATCTATTACATCTGCATCATCTACTAAAATATCGTACACACACTGCT
4179969	upstream of parA; upstream of yyaB		5.78142e-07	0.5	2.88435e-06	0.6			CATGAACATGTACTATCTTGCTTCTATTCTATCAAAAAAAGATTAAAGCGTTTCATTTTTT
4180096	upstream of parA; upstream of yyaB		0.00240941	0.480504	0.00266456	0.550552			ATAAATTCTGCAATTTCTATGTTTTTTTGACTTAAAAAAGGAATTTCTTAAAGAAAAAAAG
4180117	upstream of parA; upstream of yyaB		8.67213e-07	0.333333	8.65304e-07	0			TTTTTTTGACTTAAAAAAGGAATTTCTTAAAGAAAAAAAGAAGAAGTCACAGTACAGAACG
4180345	within yyaB	+	2.89071e-07	0	3.17278e-06	1			AAATGGACTCATCATTTGGAGCTTTATTGACCTAAAATATGTATTGAAGGAACACCATCTG
4180625	downstream of yyaB; downstream of noc		0		5.76869e-07	0			ACTAAAAGTAAGTGATTACCTTTTGTTAAAAATATAAAAAGCTCTCCTGCTTTTCAGGAGA
4185685	upstream of trmE; downstream of jag		0		2.59591e-06	1			TGTTCACCTCTCTTTACTTATACTTCATCTATATAAAAAAATTTTTATTATGCCAAAACTA

## Sheet: legend
AG174 coordinate	The center of each Tn916 insertion site, determined as described in the Methods. Coordinates are for Bacillus subtilis strain AG174 (Genbank accession number CP007800.)
gene	The open reading frame(s) that the insertion site is located between or within.
gene strand	For insertion sites that are within open reading frames, whether that open reading frame is encoded on the top or bottom strand
wt/rok total freq	The fraction of mapped reads that map to the insertion site
wt/rok fraction on F strand	The fraction of reads mapping to that site that map to the top strand. This corresponds to orf24 oriented antisense in the chromosome. Cells are empty if no insertions were observed in that sample.
Rok site	If the insertion site coordinate falls within a Rok binding site, the number of the that site, as presented in Table S1 of Seid et al. (2016) is given
Rok enrichment	The fold Rok enrichment from Seid et al. (2016)
sequence	61 nucleotides of sequence centered on the AG174 coordinate of the insertion site
